# Supplementary material for: 4-Benzyl-3-[(1-oxidoethylidene)amino]-1-phenyl-4,5-dihydro-1H-1,2,4-triazol-5-iminium
Source: Acta Crystallogr Sect E Struct Rep Online. 2011 Mar 12;67(Pt 4):o870–1. doi: 10.1107/S1600536811006751 (PMC3100060; doi:10.1107/S1600536811006751)
Supplement: Supplementary file 1 [file e-67-0o870-sup1.cif]

##############################################################################
###                                                                        ###
###        Electronic paper (Acta Crystallographica Section E)             ###
###                                                                        ###
##############################################################################
#                                                                            #
# This CIF contains the data in a paper accepted for publication in Acta     #
# Crystallographica Section E. It conforms to the requirements of Notes      #
# for Authors for Section E, and has been peer reviewed under the auspices   #
# of the IUCr Commission on Journals.                                        #
#                                                                            #
# Full details of the Crystallographic Information File format               #
# are given in the paper "The Crystallographic Information File (CIF):       #
# a New Standard Archive File for Crystallography" by S. R. Hall, F. H.      #
# Allen and I. D. Brown [Acta Cryst. (1991), A47, 655-685].                  #
#                                                                            #
# The current version of the core CIF dictionary is obtainable from          #
# ftp://ftp.iucr.org/pub/cif_core.dic. The current version number is 2.4.    #
#                                                                            #
# Software is freely available for graphical display of the structure(s) in  #
# this CIF.  For information consult the CIF home page http://www.iucr.org/  #
# cif/home.html                                                              #
#                                                                            #
# This file may be used for bona fide research purposes within the           #
# scientific community so long as proper attribution is given to the journal # 
# article from which it was obtained.                                        #
#                                                                            #
##############################################################################
                                             
data_global
_audit_creation_method     'SHELXL97 and manual editing of ncher1.cif'
_journal_date_recd_electronic     2011-02-09
_journal_date_accepted     2011-02-22
_journal_name_full     'Acta Crystallographica, Section E'
_journal_year     2011
_journal_volume     67
_journal_issue      4
_journal_page_first     o870
_journal_page_last     o871
_journal_paper_category     QO
_journal_coeditor_code     AA2002
_publ_contact_author_name     'Dr. Victor B. Rybakov'
_publ_contact_author_address
;
  Department of Chemistry, Moscow State University,
  119992 Moscow, Russian Federation
;
_publ_contact_author_email     rybakov20021@yandex.ru
_publ_contact_author_fax     '7--495--9390898'
_publ_contact_author_phone     '7--495--9393654'
_publ_section_title
;\
4-Benzyl-3-[(1-oxidoethylidene)amino]-1-phenyl-4,5-dihydro-1<i>H</i>-\
1,2,4-triazol-5-iminium
;
loop_
    _publ_author_name
    _publ_author_address
    'Chernyshev, Victor M.'
;
South-Russia State Technical University,
346428 Novocherkassk, Russian Federation
;
    'Mazharova, Anna G.'
;
South-Russia State Technical University,
346428 Novocherkassk, Russian Federation
;
    'Rybakov, Victor B.'
;
Department of Chemistry, Moscow State University,
119992 Moscow, Russian Federation
;
data_I
_audit_creation_method     'SHELXL97'
_chemical_name_systematic
;
4-Benzyl-3-[(1-oxidoethylidene)amino]-1-phenyl-4,5-dihydro-1<i>H</i>-
1,2,4-triazol-5-iminium
;
_chemical_formula_moiety     'C17 H17 N5 O'
_chemical_formula_sum     'C17 H17 N5 O'
_chemical_formula_iupac     'C17 H17 N5 O'
_chemical_formula_weight     307.36
_chemical_melting_point_gt     472
_chemical_melting_point_lt     473
_symmetry_cell_setting     monoclinic
_symmetry_space_group_name_H-M     'P 21/n'
_symmetry_space_group_name_Hall     '-P 2yn'
loop_
    _symmetry_equiv_pos_as_xyz
    'x, y, z'
    '-x+1/2, y+1/2, -z+1/2'
    '-x, -y, -z'
    'x-1/2, -y-1/2, z-1/2'
_cell_length_a     10.262(2)
_cell_length_b     15.240(3)
_cell_length_c     10.967(2)
_cell_angle_alpha     90.00
_cell_angle_beta     113.86(2)
_cell_angle_gamma     90.00
_cell_volume     1568.6(6)
_cell_formula_units_Z     4
_cell_measurement_reflns_used     25
_cell_measurement_theta_min     13.15
_cell_measurement_theta_max     14.37
_cell_measurement_temperature     295(2)
_exptl_crystal_description     'Prism'
_exptl_crystal_colour     'colourless'
_exptl_crystal_size_max     0.20
_exptl_crystal_size_mid     0.20
_exptl_crystal_size_min     0.20
_exptl_crystal_density_diffrn     1.301
_exptl_crystal_density_meas     ?
_exptl_crystal_density_method     'not measured'
_exptl_crystal_F_000     648
_exptl_absorpt_coefficient_mu     0.055
_exptl_absorpt_correction_type     none
_exptl_absorpt_process_details     ?
_exptl_absorpt_correction_T_min     ?
_exptl_absorpt_correction_T_max     ?
_diffrn_ambient_temperature     295(2)
_diffrn_radiation_type     'AgK\a'
_diffrn_radiation_wavelength     0.56085
_diffrn_radiation_source     'fine-focus sealed tube'
_diffrn_radiation_monochromator     'graphite'
_diffrn_measurement_device_type     'Enraf--Nonius CAD-4'
_diffrn_measurement_device     '\k-geometry diffractometer'
_diffrn_measurement_method     'Non-profiled \w'
_diffrn_reflns_number     3582
_diffrn_reflns_av_R_equivalents     0.0681
_diffrn_reflns_av_sigmaI/netI     0.0400
_diffrn_reflns_theta_min     1.81
_diffrn_reflns_theta_max     20.97
_diffrn_reflns_theta_full     20.97
_diffrn_measured_fraction_theta_max     1.000
_diffrn_measured_fraction_theta_full     1.000
_diffrn_reflns_limit_h_min     -13
_diffrn_reflns_limit_h_max     11
_diffrn_reflns_limit_k_min     0
_diffrn_reflns_limit_k_max     19
_diffrn_reflns_limit_l_min     0
_diffrn_reflns_limit_l_max     13
_diffrn_standards_number     1
_diffrn_standards_interval_time     6
_diffrn_standards_decay_%     -1
loop_
    _diffrn_standard_refln_index_h
    _diffrn_standard_refln_index_k
    _diffrn_standard_refln_index_l
    -1 9 -6
_refine_special_details
;
 Refinement of <i>F</i>^2^ against ALL reflections. The weighted
 <i>R</i>-factor w<i>R</i> and goodness of fit </i>S</i> are based on
 <i>F</i>^2^, conventional <i>R</i>-factors <i>R</i> are based
 on <i>F</i>, with <i>F</i> set to zero for negative <i>F</i>^2^. The threshold
 expression of <i>F</i>^2^ > 2\s(<i>F</i>^2^) is used only for calculating
 <i>R</i>-factors(gt) etc. and is not relevant to the choice of reflections
 for refinement. <i>R</i>-factors based on <i>F</i>^2^ are statistically about
 twice as large as those based on <i>F</i>, and <i>R</i>-factors based on ALL
 data will be even larger.
;
_reflns_number_total     3412
_reflns_number_gt     2294
_reflns_threshold_expression     I>2\s(I)
_refine_ls_structure_factor_coef     Fsqd
_refine_ls_matrix_type     full
_refine_ls_R_factor_all     0.0947
_refine_ls_R_factor_gt     0.0590
_refine_ls_wR_factor_gt     0.1383
_refine_ls_wR_factor_ref     0.1600
_refine_ls_goodness_of_fit_ref     1.032
_refine_ls_restrained_S_all     1.032
_refine_ls_number_reflns     3412
_refine_ls_number_parameters     218
_refine_ls_number_restraints     0
_refine_ls_hydrogen_treatment     mixed
_refine_ls_weighting_scheme     calc
_refine_ls_weighting_details
         'calc w=1/[\s^2^(Fo^2^)+(0.0799P)^2^+0.4611P] where P=(Fo^2^+2Fc^2^)/3'
_atom_sites_solution_hydrogens     geom
_atom_sites_solution_primary     direct
_atom_sites_solution_secondary     difmap
_refine_ls_shift/su_max     0.000
_refine_ls_shift/su_mean     0.000
_refine_diff_density_max     0.297
_refine_diff_density_min     -0.219
_refine_ls_extinction_method     '<i>SHELXL97</i> (Sheldrick, 2008)'
_refine_ls_extinction_coef     0.066(6)
_refine_ls_extinction_expression
                                  'Fc^*^=kFc[1+0.001xFc^2^\l^3^/sin(2\q)]^-1/4^'
loop_
    _atom_type_symbol
    _atom_type_description
    _atom_type_scat_dispersion_real
    _atom_type_scat_dispersion_imag
    _atom_type_scat_source
    'C' 'C' 0.0015 0.0009
                         'International Tables Vol C Tables 4.2.6.8 and 6.1.1.4'
    'H' 'H' 0.0000 0.0000
                         'International Tables Vol C Tables 4.2.6.8 and 6.1.1.4'
    'N' 'N' 0.0030 0.0019
                         'International Tables Vol C Tables 4.2.6.8 and 6.1.1.4'
    'O' 'O' 0.0056 0.0036
                         'International Tables Vol C Tables 4.2.6.8 and 6.1.1.4'
_computing_data_collection     '<i>CAD-4 EXPRESS</i> (Enraf--Nonius, 1994)'
_computing_cell_refinement     '<i>CAD-4 EXPRESS</i> (Enraf--Nonius, 1994)'
_computing_data_reduction     '<i>XCAD4</i> (Harms & Wocadlo, 1995)'
_computing_structure_solution     '<i>SHELXS97</i> (Sheldrick, 2008)'
_computing_structure_refinement     '<i>SHELXL97</i> (Sheldrick, 2008)'
_computing_molecular_graphics     '<i>ORTEP-3</i> (Farrugia, 1997)'
_computing_publication_material     '<i>WinGX</i> (Farrugia, 1999)'
loop_
    _atom_site_type_symbol
    _atom_site_label
    _atom_site_fract_x
    _atom_site_fract_y
    _atom_site_fract_z
    _atom_site_U_iso_or_equiv
    _atom_site_adp_type
    _atom_site_calc_flag
    _atom_site_refinement_flags
    _atom_site_occupancy
    _atom_site_disorder_assembly
    _atom_site_disorder_group
    N N1 0.86753(18) 0.33588(11) 0.43051(16) 0.0345(4) Uani d . 1 . .
    N N2 0.96176(18) 0.26764(11) 0.49396(16) 0.0355(4) Uani d . 1 . .
    C C3 0.9547(2) 0.21474(13) 0.39830(19) 0.0314(5) Uani d . 1 . .
    N N4 0.85963(17) 0.24731(11) 0.27474(15) 0.0314(4) Uani d . 1 . .
    C C5 0.8081(2) 0.32385(13) 0.29796(19) 0.0315(5) Uani d . 1 . .
    C C6 0.8381(2) 0.21434(14) 0.14185(19) 0.0340(5) Uani d . 1 . .
    H H6A 0.7417 0.2280 0.0797 0.041 Uiso calc R 1 . .
    H H6B 0.8481 0.1510 0.1459 0.041 Uiso calc R 1 . .
    C C7 0.9406(2) 0.25232(14) 0.0901(2) 0.0383(5) Uani d . 1 . .
    C C8 1.0832(3) 0.2325(2) 0.1442(3) 0.0597(7) Uani d . 1 . .
    H H8 1.1190 0.1948 0.2169 0.072 Uiso calc R 1 . .
    C C9 1.1747(3) 0.2673(2) 0.0931(3) 0.0688(8) Uani d . 1 . .
    H H9 1.2711 0.2533 0.1322 0.083 Uiso calc R 1 . .
    C C10 1.1255(4) 0.3211(2) -0.0126(4) 0.0812(10) Uani d . 1 . .
    H H10 1.1868 0.3434 -0.0484 0.097 Uiso calc R 1 . .
    C C11 0.9848(5) 0.3428(3) -0.0668(5) 0.128(2) Uani d . 1 . .
    H H11 0.9499 0.3807 -0.1395 0.153 Uiso calc R 1 . .
    C C12 0.8939(3) 0.3090(3) -0.0146(4) 0.0911(12) Uani d . 1 . .
    H H12 0.7983 0.3252 -0.0518 0.109 Uiso calc R 1 . .
    N N13 1.04305(18) 0.14482(11) 0.41734(17) 0.0371(4) Uani d . 1 . .
    C C14 0.9911(2) 0.06725(14) 0.3633(2) 0.0393(5) Uani d . 1 . .
    O O14 0.86200(18) 0.04827(10) 0.30395(16) 0.0492(5) Uani d . 1 . .
    C C15 1.1022(3) -0.00100(17) 0.3782(3) 0.0563(7) Uani d . 1 . .
    H H15A 1.0685 -0.0575 0.3914 0.084 Uiso calc R 1 . .
    H H15B 1.1885 0.0131 0.4536 0.084 Uiso calc R 1 . .
    H H15C 1.1207 -0.0022 0.2991 0.084 Uiso calc R 1 . .
    C C16 0.8529(2) 0.40728(14) 0.5074(2) 0.0381(5) Uani d . 1 . .
    C C17 0.7220(3) 0.44477(17) 0.4786(2) 0.0520(6) Uani d . 1 . .
    H H17 0.6411 0.4231 0.4095 0.062 Uiso calc R 1 . .
    C C18 0.7124(4) 0.5152(2) 0.5538(3) 0.0678(8) Uani d . 1 . .
    H H18 0.6249 0.5424 0.5333 0.081 Uiso calc R 1 . .
    C C19 0.8311(5) 0.5452(2) 0.6586(3) 0.0751(10) Uani d . 1 . .
    H H19 0.8238 0.5924 0.7092 0.090 Uiso calc R 1 . .
    C C20 0.9602(4) 0.50577(19) 0.6889(3) 0.0637(8) Uani d . 1 . .
    H H20 1.0397 0.5256 0.7614 0.076 Uiso calc R 1 . .
    C C21 0.9741(3) 0.43706(16) 0.6133(2) 0.0474(6) Uani d . 1 . .
    H H21 1.0624 0.4112 0.6327 0.057 Uiso calc R 1 . .
    N N51 0.7197(2) 0.37631(13) 0.2071(2) 0.0438(5) Uani d . 1 . .
    H H51A 0.695(3) 0.433(2) 0.223(2) 0.053(7) Uiso d . 1 . .
    H H51B 0.689(3) 0.361(2) 0.127(3) 0.070(9) Uiso d . 1 . .
loop_
    _atom_site_aniso_label
    _atom_site_aniso_U_11
    _atom_site_aniso_U_22
    _atom_site_aniso_U_33
    _atom_site_aniso_U_12
    _atom_site_aniso_U_13
    _atom_site_aniso_U_23
    N1 0.0351(9) 0.0355(9) 0.0252(9) 0.0034(7) 0.0041(7) -0.0009(7)
    N2 0.0372(10) 0.0353(10) 0.0254(8) 0.0043(7) 0.0036(7) 0.0026(7)
    C3 0.0282(10) 0.0337(10) 0.0258(10) -0.0020(8) 0.0040(8) 0.0037(8)
    N4 0.0315(9) 0.0324(9) 0.0220(8) -0.0001(7) 0.0022(7) 0.0010(7)
    C5 0.0309(10) 0.0290(10) 0.0269(10) -0.0015(8) 0.0036(8) -0.0007(8)
    C6 0.0371(11) 0.0330(11) 0.0229(9) -0.0005(9) 0.0029(8) -0.0017(8)
    C7 0.0432(12) 0.0380(11) 0.0307(11) -0.0021(10) 0.0119(9) -0.0026(9)
    C8 0.0503(16) 0.0741(19) 0.0557(16) 0.0122(13) 0.0223(13) 0.0085(14)
    C9 0.0537(17) 0.083(2) 0.079(2) -0.0007(15) 0.0357(16) -0.0137(18)
    C10 0.082(2) 0.092(2) 0.088(2) -0.021(2) 0.053(2) 0.001(2)
    C11 0.085(3) 0.190(5) 0.111(3) 0.003(3) 0.043(2) 0.089(4)
    C12 0.0585(19) 0.130(3) 0.080(2) 0.0083(19) 0.0224(17) 0.063(2)
    N13 0.0355(9) 0.0360(10) 0.0298(9) 0.0032(8) 0.0029(7) 0.0018(8)
    C14 0.0459(13) 0.0349(11) 0.0293(11) 0.0040(10) 0.0071(9) 0.0053(9)
    O14 0.0477(10) 0.0357(8) 0.0474(10) -0.0052(7) 0.0019(7) 0.0030(7)
    C15 0.0608(16) 0.0463(14) 0.0544(16) 0.0123(12) 0.0158(13) -0.0009(12)
    C16 0.0493(13) 0.0356(11) 0.0290(11) -0.0031(10) 0.0154(9) 0.0011(9)
    C17 0.0600(16) 0.0531(15) 0.0425(13) 0.0068(12) 0.0202(12) -0.0015(11)
    C18 0.096(2) 0.0560(17) 0.0662(19) 0.0191(16) 0.0479(18) 0.0045(15)
    C19 0.135(3) 0.0474(16) 0.0628(19) -0.0084(19) 0.061(2) -0.0137(14)
    C20 0.099(2) 0.0552(16) 0.0436(15) -0.0323(17) 0.0357(15) -0.0163(12)
    C21 0.0587(15) 0.0486(13) 0.0332(12) -0.0147(11) 0.0167(11) -0.0057(10)
    N51 0.0510(12) 0.0332(10) 0.0284(10) 0.0102(9) -0.0033(8) -0.0023(8)
_geom_special_details
;
All s.u.'s (except the s.u. in the dihedral angle between two l.s. planes) are
estimated using the full covariance matrix. The cell s.u.'s are taken into
account individually in the estimation of s.u.'s in distances, angles and
torsion angles; correlations between s.u.'s in cell parameters are only used
when they are defined by crystal symmetry. An approximate (isotropic)
treatment of cell s.u.'s is used for estimating s.u.'s involving l.s. planes.
;
loop_
    _geom_bond_atom_site_label_1
    _geom_bond_atom_site_label_2
    _geom_bond_site_symmetry_2
    _geom_bond_distance
    _geom_bond_publ_flag
    N4 C5 . 1.347(3) ?
    N4 C3 . 1.402(2) ?
    N4 C6 . 1.471(3) ?
    C5 N51 . 1.313(3) ?
    C5 N1 . 1.342(2) ?
    N1 N2 . 1.399(2) ?
    N1 C16 . 1.422(3) ?
    N2 C3 . 1.302(3) ?
    C3 N13 . 1.359(3) ?
    C6 C7 . 1.499(3) ?
    C6 H6A . 0.9700 ?
    C6 H6B . 0.9700 ?
    C7 C12 . 1.360(4) ?
    C7 C8 . 1.371(3) ?
    C8 C9 . 1.379(4) ?
    C8 H8 . 0.9300 ?
    C9 C10 . 1.341(5) ?
    C9 H9 . 0.9300 ?
    C10 C11 . 1.361(5) ?
    C10 H10 . 0.9300 ?
    C11 C12 . 1.378(5) ?
    C11 H11 . 0.9300 ?
    C12 H12 . 0.9300 ?
    N13 C14 . 1.333(3) ?
    C14 O14 . 1.251(3) ?
    C14 C15 . 1.503(3) ?
    C15 H15A . 0.9600 ?
    C15 H15B . 0.9600 ?
    C15 H15C . 0.9600 ?
    C16 C17 . 1.374(3) ?
    C16 C21 . 1.390(3) ?
    C17 C18 . 1.382(4) ?
    C17 H17 . 0.9300 ?
    C18 C19 . 1.371(5) ?
    C18 H18 . 0.9300 ?
    C19 C20 . 1.368(5) ?
    C19 H19 . 0.9300 ?
    C20 C21 . 1.378(4) ?
    C20 H20 . 0.9300 ?
    C21 H21 . 0.9300 ?
    N51 H51A . 0.94(3) ?
    N51 H51B . 0.84(3) ?
loop_
    _geom_angle_atom_site_label_1
    _geom_angle_atom_site_label_2
    _geom_angle_atom_site_label_3
    _geom_angle_site_symmetry_1
    _geom_angle_site_symmetry_3
    _geom_angle
    _geom_angle_publ_flag
    C5 N4 C3 . . 107.27(16) ?
    C5 N4 C6 . . 124.75(16) ?
    C3 N4 C6 . . 127.11(17) ?
    N51 C5 N1 . . 127.6(2) ?
    N51 C5 N4 . . 125.98(19) ?
    N1 C5 N4 . . 106.38(16) ?
    C5 N1 N2 . . 110.92(16) ?
    C5 N1 C16 . . 129.54(17) ?
    N2 N1 C16 . . 119.44(16) ?
    C3 N2 N1 . . 104.94(15) ?
    N2 C3 N13 . . 123.07(17) ?
    N2 C3 N4 . . 110.47(17) ?
    N13 C3 N4 . . 125.89(18) ?
    N4 C6 C7 . . 113.32(17) ?
    N4 C6 H6A . . 108.9 ?
    C7 C6 H6A . . 108.9 ?
    N4 C6 H6B . . 108.9 ?
    C7 C6 H6B . . 108.9 ?
    H6A C6 H6B . . 107.7 ?
    C12 C7 C8 . . 117.1(2) ?
    C12 C7 C6 . . 120.2(2) ?
    C8 C7 C6 . . 122.7(2) ?
    C7 C8 C9 . . 121.5(3) ?
    C7 C8 H8 . . 119.2 ?
    C9 C8 H8 . . 119.2 ?
    C10 C9 C8 . . 120.4(3) ?
    C10 C9 H9 . . 119.8 ?
    C8 C9 H9 . . 119.8 ?
    C9 C10 C11 . . 119.3(3) ?
    C9 C10 H10 . . 120.4 ?
    C11 C10 H10 . . 120.4 ?
    C10 C11 C12 . . 120.3(3) ?
    C10 C11 H11 . . 119.9 ?
    C12 C11 H11 . . 119.9 ?
    C7 C12 C11 . . 121.5(3) ?
    C7 C12 H12 . . 119.3 ?
    C11 C12 H12 . . 119.3 ?
    C14 N13 C3 . . 120.35(18) ?
    O14 C14 N13 . . 125.8(2) ?
    O14 C14 C15 . . 119.6(2) ?
    N13 C14 C15 . . 114.6(2) ?
    C14 C15 H15A . . 109.5 ?
    C14 C15 H15B . . 109.5 ?
    H15A C15 H15B . . 109.5 ?
    C14 C15 H15C . . 109.5 ?
    H15A C15 H15C . . 109.5 ?
    H15B C15 H15C . . 109.5 ?
    C17 C16 C21 . . 121.2(2) ?
    C17 C16 N1 . . 120.7(2) ?
    C21 C16 N1 . . 118.2(2) ?
    C16 C17 C18 . . 119.0(3) ?
    C16 C17 H17 . . 120.5 ?
    C18 C17 H17 . . 120.5 ?
    C19 C18 C17 . . 120.3(3) ?
    C19 C18 H18 . . 119.8 ?
    C17 C18 H18 . . 119.8 ?
    C20 C19 C18 . . 120.2(3) ?
    C20 C19 H19 . . 119.9 ?
    C18 C19 H19 . . 119.9 ?
    C19 C20 C21 . . 120.9(3) ?
    C19 C20 H20 . . 119.6 ?
    C21 C20 H20 . . 119.6 ?
    C20 C21 C16 . . 118.4(3) ?
    C20 C21 H21 . . 120.8 ?
    C16 C21 H21 . . 120.8 ?
    C5 N51 H51A . . 125.1(15) ?
    C5 N51 H51B . . 118(2) ?
    H51A N51 H51B . . 116(3) ?
loop_
    _geom_torsion_atom_site_label_1
    _geom_torsion_atom_site_label_2
    _geom_torsion_atom_site_label_3
    _geom_torsion_atom_site_label_4
    _geom_torsion_site_symmetry_1
    _geom_torsion_site_symmetry_2
    _geom_torsion_site_symmetry_3
    _geom_torsion_site_symmetry_4
    _geom_torsion
    _geom_torsion_publ_flag
    C3 N4 C5 N51 . . . . 177.4(2) ?
    C6 N4 C5 N51 . . . . 7.4(3) ?
    C3 N4 C5 N1 . . . . -1.2(2) ?
    C6 N4 C5 N1 . . . . -171.22(18) ?
    N51 C5 N1 N2 . . . . -177.0(2) ?
    N4 C5 N1 N2 . . . . 1.6(2) ?
    N51 C5 N1 C16 . . . . -0.7(4) ?
    N4 C5 N1 C16 . . . . 177.9(2) ?
    C5 N1 N2 C3 . . . . -1.4(2) ?
    C16 N1 N2 C3 . . . . -178.07(18) ?
    N1 N2 C3 N13 . . . . 172.37(18) ?
    N1 N2 C3 N4 . . . . 0.5(2) ?
    C5 N4 C3 N2 . . . . 0.4(2) ?
    C6 N4 C3 N2 . . . . 170.09(18) ?
    C5 N4 C3 N13 . . . . -171.11(19) ?
    C6 N4 C3 N13 . . . . -1.4(3) ?
    C5 N4 C6 C7 . . . . 82.4(2) ?
    C3 N4 C6 C7 . . . . -85.5(2) ?
    N4 C6 C7 C12 . . . . -110.7(3) ?
    N4 C6 C7 C8 . . . . 69.3(3) ?
    C12 C7 C8 C9 . . . . -1.1(4) ?
    C6 C7 C8 C9 . . . . 178.9(2) ?
    C7 C8 C9 C10 . . . . -0.7(5) ?
    C8 C9 C10 C11 . . . . 1.6(6) ?
    C9 C10 C11 C12 . . . . -0.8(7) ?
    C8 C7 C12 C11 . . . . 2.0(6) ?
    C6 C7 C12 C11 . . . . -178.0(4) ?
    C10 C11 C12 C7 . . . . -1.1(8) ?
    N2 C3 N13 C14 . . . . 135.3(2) ?
    N4 C3 N13 C14 . . . . -54.2(3) ?
    C3 N13 C14 O14 . . . . -7.3(3) ?
    C3 N13 C14 C15 . . . . 172.8(2) ?
    C5 N1 C16 C17 . . . . 42.3(3) ?
    N2 N1 C16 C17 . . . . -141.7(2) ?
    C5 N1 C16 C21 . . . . -138.6(2) ?
    N2 N1 C16 C21 . . . . 37.4(3) ?
    C21 C16 C17 C18 . . . . 2.2(4) ?
    N1 C16 C17 C18 . . . . -178.7(2) ?
    C16 C17 C18 C19 . . . . -2.2(4) ?
    C17 C18 C19 C20 . . . . 0.4(5) ?
    C18 C19 C20 C21 . . . . 1.5(4) ?
    C19 C20 C21 C16 . . . . -1.5(4) ?
    C17 C16 C21 C20 . . . . -0.4(3) ?
    N1 C16 C21 C20 . . . . -179.5(2) ?
loop_
    _geom_hbond_atom_site_label_D
    _geom_hbond_atom_site_label_H
    _geom_hbond_atom_site_label_A
    _geom_hbond_site_symmetry_A
    _geom_hbond_distance_DH
    _geom_hbond_distance_HA
    _geom_hbond_distance_DA
    _geom_hbond_angle_DHA
    N51 H51A O14 2_655 0.94(3) 1.83(3) 2.739(3) 161(2)
    N51 H51B N13 4_565 0.84(3) 2.18(3) 2.971(3) 157(3)
    C6 H6B O14 1_555 0.97 2.30 3.045(3) 133
    C8 H8 N13 1_555 0.93 2.72 3.454(4) 136
    C17 H17 N51 1_555 0.93 2.75 3.146(4) 107
    C12 H12 N13 4_565 0.93 2.54 3.441(4) 162
