# Supplementary material for: 4-Benzyl-3-[(1-oxidoethylidene)amino]-1-phenyl-4,5-dihydro-1H-1,2,4-triazol-5-iminium
Source: Acta Crystallogr Sect E Struct Rep Online. 2011 Mar 12;67(Pt 4):o870–1. doi: 10.1107/S1600536811006751 (PMC3100060; doi:10.1107/S1600536811006751)
Supplement: Supplementary file 2 [file e-67-0o870-Isup2.hkl]

# 
# h,k,l, Fc-squared, Fo-squared, sigma(Fo-squared) and status flag 
# 
data_I
_shelx_title '  ncher1 in P 21/n' 
_shelx_refln_list_code          4 
_shelx_F_calc_maximum      123.54 
_exptl_crystal_F_000       648.00 
_reflns_d_resolution_high  0.7837 
 
loop_ 
 _symmetry_equiv_pos_as_xyz 
 'x, y, z' 
 '-x+1/2, y+1/2, -z+1/2' 
 '-x, -y, -z' 
 'x-1/2, -y-1/2, z-1/2' 
 
_cell_length_a    10.2615 
_cell_length_b    15.2403 
_cell_length_c    10.9674 
_cell_angle_alpha  90.000 
_cell_angle_beta  113.860 
_cell_angle_gamma  90.000 
 
_shelx_F_squared_multiplier     1.000 
 
loop_ 
 _refln_index_h 
 _refln_index_k 
 _refln_index_l 
 _refln_F_squared_calc 
 _refln_F_squared_meas 
 _refln_F_squared_sigma 
 _refln_observed_status 
   2   0   0     1226.53     1399.04    106.34 o 
   4   0   0      700.64      792.91      6.02 o 
   6   0   0      689.96      643.96     28.62 o 
   8   0   0        6.19        3.99      3.76 o 
  10   0   0      129.79      122.95      6.67 o 
   1   1   0       35.12       17.97      0.70 o 
   2   1   0     5153.60     5329.59    361.56 o 
   3   1   0      493.48      521.86     23.01 o 
   4   1   0      243.24      248.33      2.98 o 
   5   1   0       14.58       20.33      2.85 o 
   6   1   0       32.01       25.07      5.01 o 
   7   1   0      107.32      114.00      5.24 o 
   8   1   0      520.67      523.83     15.91 o 
   9   1   0       48.69       44.93      4.09 o 
  10   1   0       37.50       31.44      4.21 o 
  11   1   0        6.31        3.31      4.39 o 
   0   2   0     2687.10     2425.12     14.06 o 
   1   2   0     2967.37     2628.62    168.92 o 
   2   2   0      679.86      805.58     71.99 o 
   3   2   0        0.02        1.23      1.21 o 
   4   2   0      606.72      652.26     30.14 o 
   5   2   0      484.02      530.98      6.87 o 
   6   2   0        0.99        0.57      2.68 o 
   7   2   0       19.41       25.08      3.17 o 
   8   2   0      196.81      197.28      4.96 o 
   9   2   0        2.74        7.15      3.61 o 
  10   2   0       98.53      104.77      9.94 o 
  11   2   0       26.34       34.56      5.80 o 
   1   3   0     1556.95     1267.80     49.31 o 
   2   3   0      552.67      553.25     48.02 o 
   3   3   0     3840.84     3647.34    331.97 o 
   4   3   0       18.92       23.52      1.78 o 
   5   3   0      170.58      162.32      4.48 o 
   6   3   0      697.95      753.35     29.04 o 
   7   3   0      158.34      141.65      3.85 o 
   8   3   0        3.33        2.23      4.06 o 
   9   3   0      205.85      188.30     11.16 o 
  10   3   0       10.48        6.89      3.94 o 
  11   3   0       13.10        8.97      4.43 o 
   0   4   0     9289.86     9011.42     40.35 o 
   1   4   0      551.28      507.98     17.20 o 
   2   4   0      456.72      464.88     42.92 o 
   3   4   0      909.02      992.37     90.12 o 
   4   4   0      487.83      491.80     44.00 o 
   5   4   0       19.85       21.27      2.20 o 
   6   4   0       14.24       23.43      6.10 o 
   7   4   0        9.09       14.58      2.76 o 
   8   4   0       54.29       60.99      3.92 o 
   9   4   0        4.66        4.72      3.80 o 
  10   4   0       39.14       28.92      4.16 o 
  11   4   0       22.77       18.35      6.57 o 
   1   5   0       67.26       75.28      4.39 o 
   2   5   0     1025.85     1172.09     74.55 o 
   3   5   0       75.03       96.12      5.72 o 
   4   5   0     1131.18     1336.08    106.62 o 
   5   5   0      211.32      238.23     14.00 o 
   6   5   0      129.18      123.46      9.36 o 
   7   5   0        4.86        4.34      3.89 o 
   8   5   0      382.28      393.96     18.85 o 
   9   5   0       44.24       52.30      4.14 o 
  10   5   0       77.50       81.51      4.99 o 
  11   5   0        0.85        2.65      4.24 o 
   0   6   0      202.06      196.61      3.63 o 
   1   6   0     2868.35     2469.05    100.18 o 
   2   6   0      118.75      116.58      4.68 o 
   3   6   0       25.56       36.80      1.97 o 
   4   6   0       58.81       56.45      7.65 o 
   5   6   0      212.91      240.62     14.87 o 
   6   6   0       71.94       67.14      5.03 o 
   7   6   0       82.10       89.31      6.32 o 
   8   6   0        0.30       -3.35      3.35 o 
   9   6   0       79.23       94.08     10.82 o 
  10   6   0       78.99       70.63     10.47 o 
  11   6   0        9.28        8.46      4.51 o 
   1   7   0       19.78       10.95      1.48 o 
   2   7   0       36.51       32.64      3.48 o 
   3   7   0       10.35        9.89      2.59 o 
   4   7   0      224.49      193.45     17.30 o 
   5   7   0        6.58        9.39      3.85 o 
   6   7   0        0.09       -0.62      2.46 o 
   7   7   0       88.54       96.10      3.91 o 
   8   7   0       78.74       86.95      4.32 o 
   9   7   0        0.33       -0.56      3.62 o 
  10   7   0        0.00        1.67      8.91 o 
  11   7   0        0.03       -4.37      4.37 o 
   0   8   0       62.90       76.78      3.11 o 
   1   8   0        0.59        2.92      1.57 o 
   2   8   0       57.68       62.12      3.13 o 
   3   8   0       19.09       19.17      1.91 o 
   4   8   0       26.86       25.88      3.54 o 
   5   8   0        8.58        7.06      2.41 o 
   6   8   0      238.92      241.18     30.98 o 
   7   8   0      125.56      140.79      4.39 o 
   8   8   0       65.35       68.98      4.27 o 
   9   8   0        1.44        6.19      3.72 o 
  10   8   0       26.03       22.31      4.37 o 
   1   9   0       80.49       83.39      2.54 o 
   2   9   0       10.14       13.23      1.90 o 
   3   9   0      439.99      453.06     36.27 o 
   4   9   0       22.47       26.59      7.57 o 
   5   9   0       17.99       16.85      2.77 o 
   6   9   0      117.87      130.32     12.93 o 
   7   9   0       32.14       24.56      3.60 o 
   8   9   0        0.19       -0.79      3.51 o 
   9   9   0        1.26        0.75      3.82 o 
  10   9   0        2.72        5.66      3.96 o 
   0  10   0     1268.70     1300.29     11.72 o 
   1  10   0      412.59      393.37     17.10 o 
   2  10   0       45.02       57.62      3.11 o 
   3  10   0        0.87       -2.24      2.24 o 
   4  10   0        0.26        3.16      2.62 o 
   5  10   0      251.90      243.63     19.98 o 
   6  10   0       14.06       15.32      3.15 o 
   7  10   0       32.85       29.54      3.51 o 
   8  10   0        4.04        5.05      3.48 o 
   9  10   0        0.01        1.75      3.82 o 
  10  10   0       21.17       22.64      4.71 o 
   1  11   0      429.24      414.49      6.26 o 
   2  11   0      117.65      124.49      8.01 o 
   3  11   0      244.32      251.67     18.48 o 
   4  11   0        3.36       10.71      4.71 o 
   5  11   0        3.98        3.09      4.32 o 
   6  11   0        9.44       10.54      3.37 o 
   7  11   0        8.13        8.45      3.57 o 
   8  11   0       14.11       19.40      3.90 o 
   9  11   0        1.37       -3.11      6.85 o 
   0  12   0      184.35      185.91      5.89 o 
   1  12   0        8.29       10.39      2.75 o 
   2  12   0      137.42      121.36      8.06 o 
   3  12   0       55.16       44.85      4.37 o 
   4  12   0       89.13       90.17     11.74 o 
   5  12   0      396.16      384.37     37.51 o 
   6  12   0        3.75        0.45      3.44 o 
   7  12   0        2.10        7.23      3.50 o 
   8  12   0        4.78       12.05      3.84 o 
   9  12   0        0.61        3.90      4.05 o 
   1  13   0        0.00        0.44      5.14 o 
   2  13   0      107.30      105.38      4.08 o 
   3  13   0        0.10       -1.99      4.11 o 
   4  13   0      116.37       96.91      4.54 o 
   5  13   0       14.05       22.83      5.98 o 
   6  13   0       12.48       14.66      3.81 o 
   7  13   0        6.30        9.59      3.90 o 
   8  13   0       25.21       45.43      4.24 o 
   0  14   0       12.33        9.48      4.53 o 
   1  14   0        1.21        3.90      2.92 o 
   2  14   0      270.03      270.13      5.88 o 
   3  14   0      215.09      220.24     17.74 o 
   4  14   0      180.81      194.41      5.54 o 
   5  14   0       85.35       97.06      4.56 o 
   6  14   0        7.03       11.75      3.83 o 
   7  14   0        4.04        6.55      5.60 o 
   8  14   0        2.94        4.81      6.97 o 
   1  15   0      193.77      177.74      9.05 o 
   2  15   0        9.30       10.11      3.71 o 
   3  15   0       66.64       64.36      8.12 o 
   4  15   0       61.80       69.67      4.71 o 
   5  15   0       30.46       28.54      9.76 o 
   6  15   0        2.34        7.41      3.98 o 
   7  15   0        0.28       -2.40      6.52 o 
   0  16   0       85.05       76.36      6.13 o 
   1  16   0       13.83       20.22      3.48 o 
   2  16   0        0.05       -2.79      3.42 o 
   3  16   0        1.14       -3.80      3.80 o 
   4  16   0       34.08       34.11      4.29 o 
   5  16   0       56.29       60.47      4.77 o 
   6  16   0        1.04       -0.87      5.56 o 
   1  17   0       37.00       32.57      3.96 o 
   2  17   0       23.45       19.09      4.03 o 
   3  17   0       40.32       35.62      4.46 o 
   4  17   0        0.63       16.01      9.25 o 
   5  17   0       22.41       28.69     10.32 o 
   0  18   0       87.86      105.79      7.21 o 
   1  18   0       30.79       33.22      4.22 o 
   2  18   0        1.37       -3.01      6.92 o 
   3  18   0        0.58       -4.82      5.44 o 
   4  18   0        0.30        1.30      4.12 o 
   1  19   0       18.61       26.57      4.90 o 
   2  19   0        0.54        3.42      3.81 o 
 -11   0   1      138.74      144.31      7.95 o 
  -9   0   1        9.47       12.96      5.21 o 
  -7   0   1      291.79      265.65      6.19 o 
  -5   0   1      644.34      687.43      7.33 o 
  -3   0   1      459.89      401.31      4.16 o 
  -1   0   1    12747.32    10406.69     33.56 o 
   1   0   1        0.80        1.06      1.09 o 
   3   0   1     3107.40     3266.44     26.49 o 
   5   0   1     1135.74     1432.64     11.44 o 
   7   0   1      120.42      128.47      5.99 o 
   9   0   1      151.53      144.42      7.39 o 
  11   0   1       77.73       76.44      7.62 o 
 -12   1   1        2.27        1.51      6.31 o 
 -11   1   1       22.85       33.32      6.18 o 
 -10   1   1       67.45       76.50      6.38 o 
  -9   1   1      381.43      372.51      9.31 o 
  -8   1   1      117.57      118.16      6.09 o 
  -7   1   1       22.74       29.31      3.66 o 
  -6   1   1        0.16       -2.48      2.48 o 
  -5   1   1       60.68       69.53      3.13 o 
  -4   1   1      319.52      303.40      4.44 o 
  -3   1   1     3754.58     3482.33     25.16 o 
  -2   1   1     7637.18     7236.37     32.11 o 
  -1   1   1     2152.72     1899.59     12.36 o 
   0   1   1      474.07      510.78      2.99 o 
   1   1   1    14007.57    18040.27     52.62 o 
   2   1   1      376.82      362.70      3.85 o 
   3   1   1      472.12      555.37      5.51 o 
   4   1   1       96.07       95.13      3.20 o 
   5   1   1      285.10      345.46      6.05 o 
   6   1   1       72.63       63.07      4.03 o 
   7   1   1      174.88      206.11      6.68 o 
   8   1   1       40.02       39.66      5.70 o 
   9   1   1       17.20       20.62      5.45 o 
  10   1   1        4.36       -1.77      5.63 o 
  11   1   1        0.01       -2.21      6.13 o 
 -12   2   1        0.25       10.60      6.17 o 
 -11   2   1       82.34       94.12      7.15 o 
 -10   2   1        5.94        9.06      5.42 o 
  -9   2   1       22.75       11.02      5.71 o 
  -8   2   1      294.05      270.20      7.51 o 
  -7   2   1        0.00        6.50      3.45 o 
  -6   2   1        6.60        5.55      2.72 o 
  -5   2   1      340.36      403.44      5.88 o 
  -4   2   1      146.68      132.07      3.36 o 
  -3   2   1     1845.45     1649.11     17.62 o 
  -2   2   1    13656.17    14330.76     51.10 o 
  -1   2   1      209.89      196.71      2.33 o 
   0   2   1       83.62      101.33      1.79 o 
   1   2   1    10133.61    11157.22     42.22 o 
   2   2   1      967.93      890.90      6.08 o 
   3   2   1       31.25       36.08      2.21 o 
   4   2   1       56.16       53.74      2.89 o 
   5   2   1      274.92      305.97      5.77 o 
   6   2   1       90.21       98.09      4.53 o 
   7   2   1      333.02      359.66      7.82 o 
   8   2   1       23.74       23.33      5.23 o 
   9   2   1       12.95       14.90      5.57 o 
  10   2   1       59.86       64.13      6.52 o 
  11   2   1       50.66       59.59      7.24 o 
 -12   3   1       13.69       14.33      6.89 o 
 -11   3   1       18.09       21.69      6.08 o 
 -10   3   1        2.01        3.11      5.27 o 
  -9   3   1       11.23        3.86      5.46 o 
  -8   3   1      141.87      147.60      6.06 o 
  -7   3   1      397.49      406.65      7.61 o 
  -6   3   1       21.76       24.08      3.20 o 
  -5   3   1      160.53      205.30      4.64 o 
  -4   3   1      808.28      772.43      7.16 o 
  -3   3   1      574.23      469.62      5.13 o 
  -2   3   1       67.29       68.94      2.28 o 
  -1   3   1     1752.70     1401.60     13.37 o 
   0   3   1     3865.40     3570.92     21.97 o 
   1   3   1      987.63      861.18      5.74 o 
   2   3   1      836.95      875.32      6.39 o 
   3   3   1       80.33       91.56      2.84 o 
   4   3   1     1050.15     1132.54      9.29 o 
   5   3   1      282.89      274.47      5.64 o 
   6   3   1       24.40       29.17      3.60 o 
   7   3   1        0.00        4.89      3.86 o 
   8   3   1        0.49       -0.52      4.73 o 
   9   3   1       40.28       30.34      5.87 o 
  10   3   1        0.01       -2.95      5.42 o 
  11   3   1        0.92       13.24      6.06 o 
 -12   4   1        0.00       -1.36      6.58 o 
 -11   4   1       15.62       19.21      6.22 o 
 -10   4   1        7.26        6.92      5.65 o 
  -9   4   1      215.41      218.58      8.17 o 
  -8   4   1       10.53        7.04      4.66 o 
  -7   4   1      122.63      109.54      5.11 o 
  -6   4   1      218.81      252.25      5.80 o 
  -5   4   1      215.74      194.32      4.80 o 
  -4   4   1      460.00      493.81      6.12 o 
  -3   4   1     2964.29     2759.95     25.56 o 
  -2   4   1      853.63      880.21      6.44 o 
  -1   4   1     1186.89     1164.73      6.79 o 
   0   4   1       16.28       22.17      1.70 o 
   1   4   1      469.85      397.52      4.35 o 
   2   4   1      988.39      929.70      7.02 o 
   3   4   1      179.20      165.10      3.69 o 
   4   4   1      456.75      502.58      6.61 o 
   5   4   1       24.99       32.94      3.33 o 
   6   4   1       96.13       90.97      4.47 o 
   7   4   1       15.09        9.23      4.53 o 
   8   4   1       87.44       85.07      6.16 o 
   9   4   1       54.41       54.24      6.05 o 
  10   4   1       44.40       52.65      6.22 o 
  11   4   1       13.56       26.11      6.40 o 
 -11   5   1       31.75       36.64      6.78 o 
 -10   5   1        3.54       -0.62      5.51 o 
  -9   5   1       52.50       53.06      6.04 o 
  -8   5   1      259.01      287.12      7.92 o 
  -7   5   1       31.57       33.67      4.14 o 
  -6   5   1       15.83       18.18      3.48 o 
  -5   5   1      947.40      977.34      9.65 o 
  -4   5   1      204.95      262.27      5.05 o 
  -3   5   1     1768.66     1908.04     11.16 o 
  -2   5   1       25.61       21.97      2.04 o 
  -1   5   1      977.36      909.50      6.80 o 
   0   5   1      180.64      172.31      3.15 o 
   1   5   1     3203.79     2876.95     25.14 o 
   2   5   1      265.22      247.90      4.23 o 
   3   5   1      214.91      228.57      4.46 o 
   4   5   1     1002.61     1051.80      9.71 o 
   5   5   1      415.70      421.04      7.13 o 
   6   5   1        4.11        5.70      3.10 o 
   7   5   1      478.06      462.72      8.97 o 
   8   5   1       65.93       74.68      6.03 o 
   9   5   1       23.87       24.77      5.58 o 
  10   5   1        1.26        1.19      5.50 o 
  11   5   1        0.15        0.57      5.92 o 
 -11   6   1        7.74       -0.55      6.50 o 
 -10   6   1       37.14       41.41      6.37 o 
  -9   6   1      174.42      190.25      8.06 o 
  -8   6   1      143.79      160.72      7.06 o 
  -7   6   1      106.28      114.22      5.17 o 
  -6   6   1        0.18       -2.03      3.21 o 
  -5   6   1      351.34      387.24      6.64 o 
  -4   6   1      219.68      240.70      4.96 o 
  -3   6   1     1166.11     1221.54      9.52 o 
  -2   6   1      325.32      368.46      5.02 o 
  -1   6   1      322.33      286.36      4.42 o 
   0   6   1     1393.52     1289.88      8.51 o 
   1   6   1        0.48        1.36      1.86 o 
   2   6   1      284.14      270.97      4.74 o 
   3   6   1       69.36       52.01      2.95 o 
   4   6   1       21.37       23.71      3.00 o 
   5   6   1       31.17       27.23      3.58 o 
   6   6   1       24.73       20.67      3.85 o 
   7   6   1       90.65       92.35      5.39 o 
   8   6   1        4.86       -0.70      5.07 o 
   9   6   1       33.68       42.47      5.94 o 
  10   6   1        0.04        6.86      5.39 o 
 -11   7   1        0.16        8.94      5.98 o 
 -10   7   1       15.96        3.43      5.61 o 
  -9   7   1        4.56        8.78      5.34 o 
  -8   7   1      179.93      191.64      7.54 o 
  -7   7   1       17.88       21.42      4.23 o 
  -6   7   1        2.40        2.81      3.76 o 
  -5   7   1       77.83       83.19      4.21 o 
  -4   7   1      135.92      146.61      4.35 o 
  -3   7   1      280.65      275.66      5.20 o 
  -2   7   1      522.96      524.14      6.37 o 
  -1   7   1        5.91        2.36      2.15 o 
   0   7   1      798.68      814.85      7.42 o 
   1   7   1        2.70        3.43      2.06 o 
   2   7   1     1298.90     1305.47     10.29 o 
   3   7   1      327.21      352.54      5.99 o 
   4   7   1       12.63       16.60      2.88 o 
   5   7   1       85.03       84.72      4.58 o 
   6   7   1       23.00       19.17      3.82 o 
   7   7   1       26.46       27.96      4.62 o 
   8   7   1       57.37       52.15      5.74 o 
   9   7   1       13.48       11.71      5.31 o 
  10   7   1        0.00       -1.99      5.72 o 
 -11   8   1       25.60       45.96      6.86 o 
 -10   8   1        4.59        2.36      5.47 o 
  -9   8   1       48.38       61.66      6.11 o 
  -8   8   1        0.69        4.24      4.83 o 
  -7   8   1       43.80       41.43      4.83 o 
  -6   8   1        1.86        3.21      3.92 o 
  -5   8   1       30.21       33.12      3.80 o 
  -4   8   1      269.67      310.47      6.19 o 
  -3   8   1      238.62      220.01      5.03 o 
  -2   8   1       21.70       28.72      2.75 o 
  -1   8   1       43.25       38.66      2.77 o 
   0   8   1      454.95      424.42      5.92 o 
   1   8   1       20.21       11.67      2.50 o 
   2   8   1        0.91        3.25      2.39 o 
   3   8   1       55.08       41.51      3.16 o 
   4   8   1      124.56      123.27      4.64 o 
   5   8   1       94.36       83.16      4.91 o 
   6   8   1       15.73        8.41      4.38 o 
   7   8   1        0.14       -1.37      4.56 o 
   8   8   1       65.01       54.48      5.60 o 
   9   8   1        0.00       -1.51      5.47 o 
  10   8   1        7.35        7.51      5.80 o 
 -10   9   1        0.01       -1.91      5.63 o 
  -9   9   1        0.16       -5.18      5.37 o 
  -8   9   1        2.62       10.45      4.72 o 
  -7   9   1      192.07      207.87      7.18 o 
  -6   9   1       33.54       42.57      4.81 o 
  -5   9   1       36.22       31.76      4.00 o 
  -4   9   1      109.52      110.19      4.59 o 
  -3   9   1        2.08        2.15      2.85 o 
  -2   9   1      253.11      259.78      5.43 o 
  -1   9   1      889.90      951.74      9.32 o 
   0   9   1        0.19        9.40      2.64 o 
   1   9   1       38.26       33.73      2.98 o 
   2   9   1      163.88      181.91      4.78 o 
   3   9   1       37.06       35.32      3.46 o 
   4   9   1       32.17       33.78      3.82 o 
   5   9   1      393.49      344.48      7.98 o 
   6   9   1      178.36      151.74      6.58 o 
   7   9   1        1.39        1.73      4.74 o 
   8   9   1        2.51        6.44      5.36 o 
   9   9   1       31.13       29.63      6.07 o 
  10   9   1        3.96        7.00      5.84 o 
 -10  10   1        2.50        1.09      6.52 o 
  -9  10   1       14.25       13.77      5.70 o 
  -8  10   1       14.52       14.18      5.31 o 
  -7  10   1        0.31        3.94      4.47 o 
  -6  10   1      136.61      150.99      6.32 o 
  -5  10   1       60.50       58.82      5.03 o 
  -4  10   1      381.65      372.04      7.48 o 
  -3  10   1      113.55       95.89      4.67 o 
  -2  10   1       47.42       56.49      3.83 o 
  -1  10   1      336.98      274.12      6.36 o 
   0  10   1        0.00       -2.65      2.99 o 
   1  10   1       36.89       40.68      3.47 o 
   2  10   1        9.31       -1.63      3.20 o 
   3  10   1      131.45      114.77      4.71 o 
   4  10   1       71.81       62.57      4.71 o 
   5  10   1      158.58      134.35      5.89 o 
   6  10   1       45.75       35.43      5.04 o 
   7  10   1      142.78      139.16      7.25 o 
   8  10   1       18.90       22.98      5.46 o 
   9  10   1       20.99       31.51      6.37 o 
 -10  11   1        4.59       11.57      6.05 o 
  -9  11   1        1.76        5.48      5.47 o 
  -8  11   1        2.25        0.61      5.04 o 
  -7  11   1       22.59       19.74      5.23 o 
  -6  11   1       28.37       27.48      5.22 o 
  -5  11   1       90.98       83.03      5.87 o 
  -4  11   1      371.21      374.55      7.92 o 
  -3  11   1       22.01       17.59      3.86 o 
  -2  11   1      469.60      485.12      8.16 o 
  -1  11   1       61.24       50.83      4.17 o 
   0  11   1        3.58        9.71      3.62 o 
   1  11   1      713.87      639.81      9.09 o 
   2  11   1      563.12      484.04      8.33 o 
   3  11   1      172.94      181.20      5.87 o 
   4  11   1      249.17      234.05      7.11 o 
   5  11   1       47.19       39.32      4.91 o 
   6  11   1       73.71       75.67      5.69 o 
   7  11   1        1.77        7.48      5.01 o 
   8  11   1        7.69       17.52      5.34 o 
   9  11   1       36.67       38.85      6.67 o 
  -9  12   1        2.41        0.00      6.10 o 
  -8  12   1       26.00       14.72      5.78 o 
  -7  12   1       77.86       86.85      6.45 o 
  -6  12   1       48.88       35.68      5.69 o 
  -5  12   1       44.42       29.24      5.61 o 
  -4  12   1      208.28      185.96      6.79 o 
  -3  12   1       53.98       51.59      4.76 o 
  -2  12   1       46.17       52.08      4.30 o 
  -1  12   1        2.66        2.99      3.59 o 
   0  12   1      491.90      488.21      8.56 o 
   1  12   1       44.51       60.18      4.38 o 
   2  12   1       60.43       56.82      5.32 o 
   3  12   1       73.16       56.69      4.81 o 
   4  12   1       48.89       44.72      5.04 o 
   5  12   1       12.15       13.28      4.81 o 
   6  12   1        3.28        2.79      4.84 o 
   7  12   1       42.87       39.27      6.01 o 
   8  12   1       39.42       28.27      6.50 o 
   9  12   1        9.24        7.52      6.21 o 
  -9  13   1        0.33       -1.12      5.99 o 
  -8  13   1        3.44        4.60      5.54 o 
  -7  13   1        7.33        2.91      5.56 o 
  -6  13   1        2.91       12.37      5.34 o 
  -5  13   1      245.02      271.14      8.68 o 
  -4  13   1        8.01       16.19      4.83 o 
  -3  13   1       69.69       61.26      5.49 o 
  -2  13   1       77.78       52.40      5.26 o 
  -1  13   1       15.18       14.97      4.08 o 
   0  13   1       25.40       39.64      4.33 o 
   1  13   1       22.25       23.42      4.19 o 
   2  13   1       71.91       61.85      5.24 o 
   3  13   1       13.75        5.91      4.98 o 
   4  13   1       11.03        4.63      5.35 o 
   5  13   1      184.33      174.07      7.26 o 
   6  13   1       16.37       23.72      5.60 o 
   7  13   1       28.01       25.66      6.30 o 
   8  13   1       38.64       33.00      6.42 o 
  -8  14   1        7.26        7.33      5.95 o 
  -7  14   1        5.72       12.33      5.61 o 
  -6  14   1       17.18       14.63      5.88 o 
  -5  14   1        1.70       -3.18      5.48 o 
  -4  14   1        4.91        5.96      4.99 o 
  -3  14   1      109.94       95.21      6.01 o 
  -2  14   1       56.39       53.36      5.53 o 
  -1  14   1       22.04       25.94      4.74 o 
   0  14   1       11.27        9.55      4.19 o 
   1  14   1      390.75      370.56      8.47 o 
   2  14   1      301.34      286.52      8.47 o 
   3  14   1      435.06      402.97      9.41 o 
   4  14   1       92.08       85.55      6.40 o 
   5  14   1        0.10        9.02      4.85 o 
   6  14   1        4.64       -5.68      5.68 o 
   7  14   1       11.35       18.49      6.08 o 
  -7  15   1       17.03       21.42      6.15 o 
  -6  15   1       47.32       55.12      6.47 o 
  -5  15   1        0.14        0.65      5.42 o 
  -4  15   1       10.88        9.16      5.45 o 
  -3  15   1       26.49       18.78      5.42 o 
  -2  15   1       50.25       52.16      5.53 o 
  -1  15   1        6.32        2.43      4.43 o 
   0  15   1      163.72      154.95      6.92 o 
   1  15   1       34.65       60.01      5.40 o 
   2  15   1        6.59       20.04      5.37 o 
   3  15   1      153.12      144.67      8.47 o 
   4  15   1        3.57       -5.43      5.43 o 
   5  15   1       11.53        9.94      5.26 o 
   6  15   1       25.60       33.71      6.23 o 
   7  15   1       23.12       26.61      6.31 o 
  -7  16   1        0.61       -1.34      6.10 o 
  -6  16   1       15.38       13.52      6.35 o 
  -5  16   1        5.01        6.06      5.81 o 
  -4  16   1        2.41       -5.93      5.93 o 
  -3  16   1        5.25        5.34      5.27 o 
  -2  16   1        1.63       -5.07      5.07 o 
  -1  16   1        1.93        6.81      4.80 o 
   0  16   1       21.39       26.09      5.22 o 
   1  16   1       59.85       66.09      5.73 o 
   2  16   1        1.24        0.79      5.28 o 
   3  16   1       31.52       33.23      6.17 o 
   4  16   1       57.61       61.68      6.28 o 
   5  16   1       11.58        4.17      5.48 o 
   6  16   1       10.08       23.75      5.61 o 
  -6  17   1        7.91        0.58      6.41 o 
  -5  17   1        2.76        7.37      6.05 o 
  -4  17   1       30.35       41.12      6.43 o 
  -3  17   1      107.42      123.15      7.73 o 
  -2  17   1       50.31       41.28      6.11 o 
  -1  17   1       16.41       14.02      5.27 o 
   0  17   1        9.44        7.86      4.94 o 
   1  17   1       46.32       61.85      6.16 o 
   2  17   1       16.61       17.78      5.85 o 
   3  17   1        1.88        4.06      5.58 o 
   4  17   1       68.70       57.82      6.71 o 
   5  17   1       23.71       32.60      6.02 o 
  -4  18   1        0.07       -3.21      6.07 o 
  -3  18   1        0.11       -2.61      5.94 o 
  -2  18   1       19.54       22.36      6.21 o 
  -1  18   1       43.82       60.55      6.46 o 
   0  18   1       48.71       48.63      6.06 o 
   1  18   1       10.02        4.80      5.75 o 
   2  18   1       28.12       32.48      6.52 o 
   3  18   1       19.60       11.20      6.07 o 
   4  18   1        0.77        3.60      5.76 o 
  -2  19   1       48.67       64.71      6.75 o 
  -1  19   1        3.45        5.24      5.81 o 
   0  19   1        0.59       -3.95      5.65 o 
   1  19   1        1.55        7.77      5.61 o 
   2  19   1        0.48       14.57      5.70 o 
 -12   0   2       10.08        5.08      6.69 o 
 -10   0   2        1.01        4.12      4.83 o 
  -8   0   2       13.64       12.61      4.27 o 
  -6   0   2      250.90      243.77      5.07 o 
  -4   0   2      273.25      237.00      3.90 o 
  -2   0   2     2676.19     2172.71     16.80 o 
   0   0   2     4023.22     4641.93     24.31 o 
   2   0   2      464.29      573.58      5.41 o 
   4   0   2      891.77     1065.14      9.34 o 
   6   0   2        1.93       14.13      3.84 o 
   8   0   2       11.07       13.89      5.60 o 
  10   0   2       64.10       84.91      7.06 o 
 -12   1   2       81.12       82.92      7.84 o 
 -11   1   2       10.60       16.44      5.63 o 
 -10   1   2       29.44       26.80      5.20 o 
  -9   1   2        6.19        9.80      4.99 o 
  -8   1   2      169.65      184.39      6.37 o 
  -7   1   2      153.20      133.81      4.76 o 
  -6   1   2       11.50        9.95      2.52 o 
  -5   1   2      611.51      563.44      6.63 o 
  -4   1   2      911.81      870.19      7.03 o 
  -3   1   2       82.25       73.25      2.29 o 
  -2   1   2      922.07      846.21      5.36 o 
  -1   1   2        4.22        5.28      1.24 o 
   0   1   2      137.83      189.07      2.63 o 
   1   1   2     1059.99     1183.04      6.75 o 
   2   1   2      977.66     1030.42      7.17 o 
   3   1   2      919.34     1021.93      8.12 o 
   4   1   2     1002.40     1175.87      9.82 o 
   5   1   2       89.31       93.20      4.14 o 
   6   1   2      241.91      278.12      6.72 o 
   7   1   2      391.02      366.56      8.56 o 
   8   1   2       23.68       25.57      5.44 o 
   9   1   2       38.68       44.96      6.43 o 
  10   1   2        1.87       -2.56      5.83 o 
  11   1   2        3.24       10.13      6.45 o 
 -12   2   2        0.77        2.20      6.22 o 
 -11   2   2       16.13       16.39      5.66 o 
 -10   2   2       11.42        7.92      5.16 o 
  -9   2   2       78.82       72.51      6.05 o 
  -8   2   2        2.15       -0.21      4.17 o 
  -7   2   2       15.83       17.75      3.45 o 
  -6   2   2       17.14       24.60      2.94 o 
  -5   2   2       48.09       41.54      2.90 o 
  -4   2   2      168.30      154.79      3.52 o 
  -3   2   2     8493.31     7819.58     41.35 o 
  -2   2   2    15262.68    15867.86     56.70 o 
  -1   2   2      908.45     1017.68      5.65 o 
   0   2   2     1946.00     1996.45     16.62 o 
   1   2   2        1.13        0.04      1.56 o 
   2   2   2      275.23      287.29      4.02 o 
   3   2   2       77.93       88.31      3.06 o 
   4   2   2      122.50      117.77      4.02 o 
   5   2   2      129.32      146.40      4.75 o 
   6   2   2       26.39       36.10      4.26 o 
   7   2   2        2.61        5.06      4.84 o 
   8   2   2        3.03        2.18      5.25 o 
   9   2   2      154.61      173.57      7.86 o 
  10   2   2       24.32       35.57      6.25 o 
  11   2   2        0.78       17.29      6.40 o 
 -12   3   2       61.45       72.22      7.63 o 
 -11   3   2        4.83        3.33      5.62 o 
 -10   3   2        3.62        5.16      4.91 o 
  -9   3   2      309.08      305.68      8.85 o 
  -8   3   2       35.20       34.68      4.56 o 
  -7   3   2      410.06      401.73      7.38 o 
  -6   3   2      553.18      581.50      7.79 o 
  -5   3   2      108.88       96.87      3.65 o 
  -4   3   2      790.72      783.77      7.13 o 
  -3   3   2      244.44      228.94      3.72 o 
  -2   3   2      560.38      515.89      4.86 o 
  -1   3   2     9329.80     9234.00     40.65 o 
   0   3   2     4456.31     4394.74     27.41 o 
   1   3   2       61.77       53.31      2.27 o 
   2   3   2       20.20       21.41      2.05 o 
   3   3   2      512.34      610.50      6.64 o 
   4   3   2     1854.69     2046.63     13.20 o 
   5   3   2       65.13       67.22      4.08 o 
   6   3   2       43.12       35.43      4.42 o 
   7   3   2      133.38      128.29      6.22 o 
   8   3   2        1.88       -5.24      5.24 o 
   9   3   2        0.03        0.93      5.51 o 
  10   3   2        0.80       -0.87      5.96 o 
 -12   4   2        0.04       -3.75      6.33 o 
 -11   4   2        2.60        4.57      5.70 o 
 -10   4   2       16.31       13.12      5.49 o 
  -9   4   2       60.34       50.96      5.96 o 
  -8   4   2       74.26       78.68      5.13 o 
  -7   4   2      418.67      384.03      7.47 o 
  -6   4   2      106.26      104.30      4.41 o 
  -5   4   2       70.56       53.06      3.43 o 
  -4   4   2     1773.72     1683.11     10.81 o 
  -3   4   2      608.52      569.20      5.87 o 
  -2   4   2     1096.31      989.85      7.06 o 
  -1   4   2     7649.20     7310.40     38.31 o 
   0   4   2      146.66      139.67      3.02 o 
   1   4   2       74.23       74.51      2.61 o 
   2   4   2      214.84      220.38      4.11 o 
   3   4   2        6.51        8.04      2.38 o 
   4   4   2      800.28      840.97      8.97 o 
   5   4   2      358.33      351.96      6.95 o 
   6   4   2      156.87      172.36      5.90 o 
   7   4   2      119.27      124.64      6.14 o 
   8   4   2      211.12      217.67      7.93 o 
   9   4   2       55.35       55.06      6.31 o 
  10   4   2       13.12        8.27      6.26 o 
 -12   5   2       22.14       25.75      6.91 o 
 -11   5   2        0.77       11.55      5.57 o 
 -10   5   2       62.84       60.31      6.33 o 
  -9   5   2        0.30       -1.33      4.80 o 
  -8   5   2       67.27       69.42      5.29 o 
  -7   5   2       19.53       20.74      3.94 o 
  -6   5   2      317.38      291.81      6.17 o 
  -5   5   2     2036.78     1970.46     13.42 o 
  -4   5   2     1079.83     1049.63      9.19 o 
  -3   5   2       57.08       58.49      2.71 o 
  -2   5   2      322.29      363.55      4.73 o 
  -1   5   2      962.30      931.52      7.19 o 
   0   5   2      735.93      612.81      5.83 o 
   1   5   2      321.50      365.42      4.96 o 
   2   5   2     1565.52     1629.89     10.81 o 
   3   5   2      123.47      161.03      4.24 o 
   4   5   2      548.45      569.29      7.75 o 
   5   5   2        2.69        1.46      3.36 o 
   6   5   2      530.74      526.60      9.11 o 
   7   5   2       50.46       47.38      5.01 o 
   8   5   2      128.47      132.63      7.26 o 
   9   5   2        0.90       -0.48      5.32 o 
  10   5   2       10.84       15.23      6.02 o 
 -12   6   2        2.42        9.92      6.33 o 
 -11   6   2        8.00        3.00      5.89 o 
 -10   6   2        1.69        5.08      5.26 o 
  -9   6   2       68.66       65.17      6.11 o 
  -8   6   2      203.64      207.19      7.10 o 
  -7   6   2        4.08        5.11      3.67 o 
  -6   6   2        4.79        1.70      3.37 o 
  -5   6   2      155.40      168.71      4.92 o 
  -4   6   2     1728.67     1702.53     12.09 o 
  -3   6   2       21.58       17.69      2.57 o 
  -2   6   2      361.37      331.93      4.89 o 
  -1   6   2     1078.99      994.57      8.04 o 
   0   6   2       84.84       92.86      3.15 o 
   1   6   2      189.27      185.69      4.15 o 
   2   6   2        0.47       -1.26      2.24 o 
   3   6   2      100.87      102.27      3.94 o 
   4   6   2       42.39       44.93      3.49 o 
   5   6   2       52.06       35.07      4.17 o 
   6   6   2        7.73        2.15      4.06 o 
   7   6   2       29.64       27.75      4.79 o 
   8   6   2      124.28      119.02      6.97 o 
   9   6   2        3.60        6.51      5.55 o 
  10   6   2        1.11       -4.02      5.81 o 
 -11   7   2       21.98       23.41      6.27 o 
 -10   7   2        0.89        3.65      5.21 o 
  -9   7   2      193.81      188.42      7.99 o 
  -8   7   2        9.76       20.65      5.01 o 
  -7   7   2       13.53        6.45      4.14 o 
  -6   7   2      226.81      241.49      6.36 o 
  -5   7   2      184.00      218.63      5.56 o 
  -4   7   2       69.93       61.36      3.65 o 
  -3   7   2     1281.03     1345.43     10.62 o 
  -2   7   2        2.22        3.37      2.23 o 
  -1   7   2      610.93      617.35      6.92 o 
   0   7   2     3928.55     3516.15     32.02 o 
   1   7   2      778.35      773.71      8.00 o 
   2   7   2      419.09      426.57      6.44 o 
   3   7   2     1197.98     1185.10     10.85 o 
   4   7   2       13.29       13.93      3.24 o 
   5   7   2      143.64      131.42      5.49 o 
   6   7   2      150.91      143.41      5.96 o 
   7   7   2       67.05       60.19      5.51 o 
   8   7   2        1.64        8.77      5.20 o 
   9   7   2        0.29       -3.60      5.63 o 
  10   7   2        0.04        0.94      6.00 o 
 -11   8   2        0.50        4.92      5.80 o 
 -10   8   2        0.45       -5.48      5.48 o 
  -9   8   2        1.57        4.14      4.97 o 
  -8   8   2      193.17      204.37      7.55 o 
  -7   8   2       38.20       31.13      4.69 o 
  -6   8   2       56.67       63.13      4.79 o 
  -5   8   2       11.79        5.17      3.37 o 
  -4   8   2      136.66      132.48      4.59 o 
  -3   8   2       12.13       18.03      2.89 o 
  -2   8   2        3.93        7.66      2.59 o 
  -1   8   2       57.45       73.32      3.34 o 
   0   8   2      117.35      174.77      4.42 o 
   1   8   2       34.98       15.73      3.51 o 
   2   8   2      336.38      342.33      6.23 o 
   3   8   2       20.16       19.29      3.02 o 
   4   8   2      398.67      394.89      7.47 o 
   5   8   2       26.08       24.28      4.49 o 
   6   8   2       20.96       22.10      4.74 o 
   7   8   2        6.17        1.16      4.94 o 
   8   8   2       28.19       21.99      5.68 o 
   9   8   2        8.13       15.23      5.53 o 
  10   8   2        0.22       12.32      5.96 o 
 -11   9   2        0.00        0.75      6.06 o 
 -10   9   2        4.89       12.21      5.34 o 
  -9   9   2        0.02        0.61      5.25 o 
  -8   9   2      115.94      118.49      6.42 o 
  -7   9   2       99.64       93.13      5.85 o 
  -6   9   2      114.10      107.96      5.86 o 
  -5   9   2       11.74       14.01      3.65 o 
  -4   9   2       28.49       25.74      3.55 o 
  -3   9   2        0.91        7.83      2.98 o 
  -2   9   2       53.40       59.23      3.58 o 
  -1   9   2        0.02        5.89      2.48 o 
   0   9   2        3.04        2.48      2.74 o 
   1   9   2       25.09       30.00      2.96 o 
   2   9   2       71.16       60.70      3.76 o 
   3   9   2       13.84       11.56      3.35 o 
   4   9   2       16.54       19.34      4.08 o 
   5   9   2      594.34      598.31     10.20 o 
   6   9   2      286.45      277.16      8.02 o 
   7   9   2       70.10       77.69      6.31 o 
   8   9   2        3.53        1.32      5.37 o 
   9   9   2        7.11       15.57      5.70 o 
 -10  10   2        1.87        4.41      5.74 o 
  -9  10   2        7.96        7.04      5.19 o 
  -8  10   2       55.08       58.78      5.69 o 
  -7  10   2       21.02       29.39      4.90 o 
  -6  10   2      802.51      832.71     12.09 o 
  -5  10   2        1.76        1.35      4.08 o 
  -4  10   2      169.53      188.49      5.66 o 
  -3  10   2        4.94        1.09      3.10 o 
  -2  10   2      478.09      464.79      7.66 o 
  -1  10   2      124.12      116.65      4.39 o 
   0  10   2       15.44       15.59      3.09 o 
   1  10   2        5.88       13.34      3.19 o 
   2  10   2        3.39        2.21      3.30 o 
   3  10   2      228.00      171.52      5.91 o 
   4  10   2      891.36      851.07     11.57 o 
   5  10   2        9.14        0.87      4.48 o 
   6  10   2       92.50       93.46      6.24 o 
   7  10   2       58.02       65.28      6.32 o 
   8  10   2       23.88       28.12      5.96 o 
   9  10   2        5.59       11.55      6.36 o 
 -10  11   2       12.99       22.21      6.01 o 
  -9  11   2        0.44       12.55      5.16 o 
  -8  11   2       17.66       29.49      5.27 o 
  -7  11   2        1.53        1.41      4.94 o 
  -6  11   2      137.98      140.78      6.64 o 
  -5  11   2      129.37      143.34      6.30 o 
  -4  11   2      178.19      186.43      6.15 o 
  -3  11   2       51.98       47.80      4.20 o 
  -2  11   2        5.76        5.75      3.31 o 
  -1  11   2       11.74        0.79      3.65 o 
   0  11   2       42.70       27.54      4.33 o 
   1  11   2      305.88      305.56      6.64 o 
   2  11   2      251.76      236.71      6.48 o 
   3  11   2       64.89       70.49      5.00 o 
   4  11   2       14.26       13.09      4.55 o 
   5  11   2       41.78       39.59      4.96 o 
   6  11   2       30.39       23.13      5.37 o 
   7  11   2       34.58       35.41      5.83 o 
   8  11   2       53.78       51.14      6.91 o 
 -10  12   2        9.76        3.61      6.43 o 
  -9  12   2        1.84        5.79      5.76 o 
  -8  12   2       21.83       33.30      5.51 o 
  -7  12   2       34.38       38.70      5.75 o 
  -6  12   2       23.14       20.95      4.92 o 
  -5  12   2      176.12      150.57      6.89 o 
  -4  12   2      500.68      507.14      9.68 o 
  -3  12   2      104.42      107.50      5.70 o 
  -2  12   2       13.66        8.77      3.82 o 
  -1  12   2      680.51      627.40      9.78 o 
   0  12   2      119.98      125.56      5.21 o 
   1  12   2       21.26       24.70      3.86 o 
   2  12   2       19.53       15.14      4.52 o 
   3  12   2      102.71       91.86      5.55 o 
   4  12   2       63.66       50.97      5.28 o 
   5  12   2        1.87        7.72      4.55 o 
   6  12   2       19.47        8.15      5.37 o 
   7  12   2       13.75       18.60      6.01 o 
   8  12   2        0.41        4.80      5.97 o 
  -9  13   2        0.00       -6.12      6.12 o 
  -8  13   2        0.05       -5.51      5.51 o 
  -7  13   2        0.01        0.00      5.12 o 
  -6  13   2       23.48       28.91      5.10 o 
  -5  13   2       34.69       40.31      5.47 o 
  -4  13   2       58.02       57.39      5.37 o 
  -3  13   2        6.84       -4.65      4.65 o 
  -2  13   2      297.79      327.38      8.14 o 
  -1  13   2      170.51      157.69      7.07 o 
   0  13   2        0.54       -4.21      4.21 o 
   1  13   2       66.75       61.58      4.79 o 
   2  13   2       67.86       55.93      4.95 o 
   3  13   2        0.91        0.93      4.23 o 
   4  13   2        1.33       -4.62      4.62 o 
   5  13   2       32.47       30.76      5.47 o 
   6  13   2        8.20        0.17      5.52 o 
   7  13   2       14.34       10.71      6.24 o 
  -8  14   2        6.57       -0.73      6.03 o 
  -7  14   2        0.43       -0.67      5.44 o 
  -6  14   2       42.80       66.31      6.00 o 
  -5  14   2       30.34       33.93      5.85 o 
  -4  14   2       16.14       15.99      5.34 o 
  -3  14   2        3.58        1.25      4.73 o 
  -2  14   2      152.57      126.02      6.67 o 
  -1  14   2       27.31       36.74      5.07 o 
   0  14   2       56.90       44.41      5.18 o 
   1  14   2       65.75       62.47      5.39 o 
   2  14   2       15.18       17.56      5.18 o 
   3  14   2       56.06       45.08      5.72 o 
   4  14   2       36.30       41.07      5.68 o 
   5  14   2        4.45        4.29      5.18 o 
   6  14   2        0.89       -5.73      5.73 o 
   7  14   2       29.23       30.83      6.20 o 
  -8  15   2       29.76       40.92      6.64 o 
  -7  15   2       79.79       87.77      7.48 o 
  -6  15   2       12.51       14.27      5.63 o 
  -5  15   2        6.70        9.49      5.38 o 
  -4  15   2      231.23      264.21      8.92 o 
  -3  15   2        6.83       17.47      5.41 o 
  -2  15   2        0.70       -1.90      4.85 o 
  -1  15   2      112.65      116.43      6.53 o 
   0  15   2        4.41        1.14      5.02 o 
   1  15   2       57.64       54.33      5.62 o 
   2  15   2      373.17      380.93      9.95 o 
   3  15   2       17.96       17.99      5.37 o 
   4  15   2        8.49       -1.91      5.26 o 
   5  15   2        9.97        7.26      5.19 o 
   6  15   2      114.32      126.94      7.74 o 
  -7  16   2        0.02        5.85      5.66 o 
  -6  16   2       32.41       30.22      6.48 o 
  -5  16   2       25.49       31.48      6.31 o 
  -4  16   2       67.82       73.14      6.76 o 
  -3  16   2        0.26       -2.60      5.44 o 
  -2  16   2        0.29       -3.00      4.71 o 
  -1  16   2        2.23        7.67      4.78 o 
   0  16   2      133.58      129.23      7.20 o 
   1  16   2       67.26       72.42      6.43 o 
   2  16   2        8.25       20.36      5.77 o 
   3  16   2       27.69       27.41      5.98 o 
   4  16   2      122.45      124.22      7.31 o 
   5  16   2        5.98        1.08      5.46 o 
  -6  17   2        2.93        5.76      6.13 o 
  -5  17   2       21.49       41.16      6.26 o 
  -4  17   2        6.96        7.19      5.88 o 
  -3  17   2        4.78       -5.65      5.65 o 
  -2  17   2        0.50        4.42      5.13 o 
  -1  17   2       10.11       15.69      5.40 o 
   0  17   2       16.38       28.08      5.49 o 
   1  17   2       23.98       31.35      5.58 o 
   2  17   2        5.88        6.47      5.16 o 
   3  17   2       42.32       49.61      6.24 o 
   4  17   2        0.90       10.46      5.78 o 
  -4  18   2        1.81       15.85      6.01 o 
  -3  18   2        6.86       10.10      5.69 o 
  -2  18   2        2.05        4.75      5.56 o 
  -1  18   2       63.37       73.68      6.75 o 
   0  18   2        0.00        3.21      5.19 o 
   1  18   2       67.16       83.81      6.84 o 
   2  18   2        6.09        5.00      6.11 o 
   3  18   2       13.71       18.93      6.28 o 
  -2  19   2        0.04        8.75      5.64 o 
  -1  19   2        0.32        7.17      5.32 o 
   0  19   2        0.10       -5.14      5.68 o 
   1  19   2       12.88       33.53      5.76 o 
 -11   0   3       10.27       10.52      4.97 o 
  -9   0   3      249.61      229.15      7.42 o 
  -7   0   3       30.20       24.08      3.35 o 
  -5   0   3      241.30      221.31      4.52 o 
  -3   0   3     1879.60     1507.63     16.90 o 
  -1   0   3    14604.76    18474.92     62.56 o 
   1   0   3       29.44       23.21      1.87 o 
   3   0   3      231.46      219.83      4.66 o 
   5   0   3      279.09      332.76      6.89 o 
   7   0   3       13.89       18.28      5.22 o 
   9   0   3      184.57      207.59      8.83 o 
 -12   1   3       13.74       17.74      6.03 o 
 -11   1   3        4.66       -1.42      5.01 o 
 -10   1   3        2.94       -3.57      4.89 o 
  -9   1   3      517.48      515.03     10.08 o 
  -8   1   3       28.07       19.58      4.40 o 
  -7   1   3      476.66      437.46      7.45 o 
  -6   1   3      103.69       98.77      3.80 o 
  -5   1   3        8.86       12.92      2.74 o 
  -4   1   3       18.10       14.89      2.20 o 
  -3   1   3      624.48      619.29      5.55 o 
  -2   1   3       42.49       51.90      2.04 o 
  -1   1   3      376.64      397.14      4.21 o 
   0   1   3     1073.37     1258.18      7.46 o 
   1   1   3     1786.20     2028.36     10.29 o 
   2   1   3     2100.01     2420.95     12.31 o 
   3   1   3        9.68       14.09      2.62 o 
   4   1   3        7.39        3.02      2.85 o 
   5   1   3        1.56       -0.10      3.56 o 
   6   1   3       28.84       30.00      4.47 o 
   7   1   3       11.40        2.66      5.26 o 
   8   1   3      117.06       95.01      7.19 o 
   9   1   3        3.97       -1.78      5.97 o 
  10   1   3       13.06       19.98      6.54 o 
 -12   2   3       19.11       28.55      6.39 o 
 -11   2   3        0.49       -0.79      5.10 o 
 -10   2   3        5.58        8.44      4.88 o 
  -9   2   3        3.58       -5.01      5.01 o 
  -8   2   3       18.09       14.72      4.02 o 
  -7   2   3       13.24       13.34      3.47 o 
  -6   2   3      264.74      263.94      5.32 o 
  -5   2   3      957.51      956.52      8.65 o 
  -4   2   3     3540.00     3024.16     27.66 o 
  -3   2   3      856.44      845.58      6.75 o 
  -2   2   3     3947.34     3834.07     27.00 o 
  -1   2   3     7575.08     8039.22     39.16 o 
   0   2   3     2665.07     2846.40     23.33 o 
   1   2   3     2511.26     2826.41     12.46 o 
   2   2   3       74.87       90.23      3.15 o 
   3   2   3      100.02       93.10      3.47 o 
   4   2   3      357.65      379.32      6.41 o 
   5   2   3       10.59       20.59      3.55 o 
   6   2   3      233.72      242.06      6.90 o 
   7   2   3        0.62       -4.92      4.92 o 
   8   2   3      243.41      266.12      8.84 o 
   9   2   3       15.12       19.25      5.85 o 
  10   2   3        1.17       -1.10      6.51 o 
 -12   3   3       29.25       34.06      6.40 o 
 -11   3   3        4.25       -5.44      5.44 o 
 -10   3   3        2.40        0.00      4.89 o 
  -9   3   3      391.59      413.30      9.18 o 
  -8   3   3        8.98        2.14      4.02 o 
  -7   3   3      422.05      387.82      7.18 o 
  -6   3   3        8.13       -0.65      2.85 o 
  -5   3   3       16.11       16.47      2.86 o 
  -4   3   3     2033.85     1888.38     11.25 o 
  -3   3   3       68.10       71.24      2.77 o 
  -2   3   3       80.59      106.40      2.85 o 
  -1   3   3     5258.04     5098.52     32.01 o 
   0   3   3     1732.05     1981.51     10.13 o 
   1   3   3        7.40       14.51      2.11 o 
   2   3   3      398.50      416.40      5.54 o 
   3   3   3      324.57      348.05      5.76 o 
   4   3   3      135.85      128.12      4.39 o 
   5   3   3        7.53        0.20      3.72 o 
   6   3   3        0.01       -3.61      4.24 o 
   7   3   3       12.71       13.48      5.21 o 
   8   3   3        8.80        3.42      5.70 o 
   9   3   3        4.93        0.16      5.73 o 
  10   3   3       75.01       89.12      7.89 o 
 -12   4   3       11.52       18.14      6.35 o 
 -11   4   3       10.05        0.50      5.79 o 
 -10   4   3       13.16        8.28      5.26 o 
  -9   4   3        0.03       -4.75      4.75 o 
  -8   4   3      190.48      180.91      6.20 o 
  -7   4   3       20.06       33.78      3.78 o 
  -6   4   3       32.35       36.45      3.31 o 
  -5   4   3     3542.27     3153.09     33.00 o 
  -4   4   3      961.72      905.26      8.13 o 
  -3   4   3      424.16      420.40      5.37 o 
  -2   4   3     2088.39     1955.88     20.94 o 
  -1   4   3      583.87      600.13      5.81 o 
   0   4   3      651.78      652.34      6.28 o 
   1   4   3      288.64      341.81      4.98 o 
   2   4   3      460.77      492.67      6.40 o 
   3   4   3      202.86      227.25      4.95 o 
   4   4   3      284.01      301.72      6.20 o 
   5   4   3      438.62      464.41      8.24 o 
   6   4   3      151.33      153.91      6.17 o 
   7   4   3      480.78      491.75     10.07 o 
   8   4   3       14.83       20.74      5.47 o 
   9   4   3        0.30       -2.34      5.56 o 
  10   4   3       22.70       16.82      6.91 o 
 -12   5   3        9.36        6.52      6.14 o 
 -11   5   3      127.93      137.95      8.11 o 
 -10   5   3        9.16       13.81      5.43 o 
  -9   5   3        3.07        1.44      4.81 o 
  -8   5   3       29.93       36.14      4.70 o 
  -7   5   3      514.61      492.05      8.23 o 
  -6   5   3      427.74      413.11      7.12 o 
  -5   5   3        4.01        1.09      2.95 o 
  -4   5   3      401.18      434.82      6.19 o 
  -3   5   3     1425.49     1515.99     10.32 o 
  -2   5   3      391.94      456.90      5.61 o 
  -1   5   3       28.81       52.62      2.70 o 
   0   5   3     1750.31     1686.66     10.28 o 
   1   5   3      392.42      418.53      5.76 o 
   2   5   3      168.29      160.19      4.13 o 
   3   5   3       27.53       19.03      2.91 o 
   4   5   3       11.90       16.97      3.18 o 
   5   5   3      257.15      254.42      6.77 o 
   6   5   3       14.34       12.28      4.39 o 
   7   5   3        1.01        0.00      4.97 o 
   8   5   3        5.74       -2.78      5.23 o 
   9   5   3       67.10       72.36      6.67 o 
  10   5   3        6.18       17.48      6.33 o 
 -12   6   3        0.83        7.61      6.09 o 
 -11   6   3       10.50       20.54      5.99 o 
 -10   6   3       14.93       10.11      5.81 o 
  -9   6   3      148.74      137.47      7.02 o 
  -8   6   3        2.79        1.33      4.30 o 
  -7   6   3        0.31        5.06      3.53 o 
  -6   6   3       27.91       23.50      3.37 o 
  -5   6   3      603.57      610.34      8.01 o 
  -4   6   3       60.23       64.81      3.42 o 
  -3   6   3      210.26      194.16      4.47 o 
  -2   6   3     1829.60     1806.59     11.41 o 
  -1   6   3      547.33      553.41      6.56 o 
   0   6   3      179.97      148.62      3.91 o 
   1   6   3      877.13      940.66      8.77 o 
   2   6   3        2.62       11.23      2.57 o 
   3   6   3       27.03       25.81      3.20 o 
   4   6   3       67.76       65.92      4.28 o 
   5   6   3      755.98      723.13     10.48 o 
   6   6   3        5.96       11.38      4.37 o 
   7   6   3      191.89      181.73      7.46 o 
   8   6   3        8.34        5.25      5.17 o 
   9   6   3       12.44       11.37      6.16 o 
 -12   7   3       14.48       28.49      6.86 o 
 -11   7   3        0.36        0.18      5.72 o 
 -10   7   3       78.40       89.83      6.61 o 
  -9   7   3       11.02        9.51      5.23 o 
  -8   7   3       12.60        7.55      4.49 o 
  -7   7   3      542.39      490.19      8.90 o 
  -6   7   3       56.67       51.86      4.34 o 
  -5   7   3       53.29       52.33      3.71 o 
  -4   7   3      134.38      125.33      4.23 o 
  -3   7   3       11.71       16.23      2.67 o 
  -2   7   3      168.28      158.72      4.18 o 
  -1   7   3       33.68       20.24      2.88 o 
   0   7   3       72.63      103.55      3.77 o 
   1   7   3      525.26      472.33      6.85 o 
   2   7   3     1933.10     2113.25     14.55 o 
   3   7   3       24.21       33.17      3.51 o 
   4   7   3      305.17      305.96      7.02 o 
   5   7   3      141.98      144.16      6.10 o 
   6   7   3      281.07      266.23      7.87 o 
   7   7   3       48.65       56.82      5.86 o 
   8   7   3       58.45       65.28      6.36 o 
   9   7   3        0.10       -3.65      5.87 o 
 -11   8   3        0.14       -2.34      5.67 o 
 -10   8   3        2.43       -2.74      5.35 o 
  -9   8   3        6.38        6.40      5.02 o 
  -8   8   3       71.41       65.45      5.88 o 
  -7   8   3       73.13       79.51      5.14 o 
  -6   8   3       55.41       49.25      4.69 o 
  -5   8   3      146.43      141.82      5.12 o 
  -4   8   3        1.97       -2.07      2.83 o 
  -3   8   3        4.74        8.70      2.60 o 
  -2   8   3      130.72      107.97      3.89 o 
  -1   8   3        5.61        2.76      2.68 o 
   0   8   3      200.22      216.60      4.99 o 
   1   8   3     1347.90     1374.29     11.77 o 
   2   8   3        3.27        5.47      3.22 o 
   3   8   3        4.56        5.34      3.47 o 
   4   8   3      275.84      255.67      7.00 o 
   5   8   3        3.92       12.33      4.26 o 
   6   8   3       91.16       82.59      6.04 o 
   7   8   3        8.72       -3.10      5.25 o 
   8   8   3       25.77       23.89      5.93 o 
   9   8   3       11.94       13.99      5.94 o 
 -11   9   3        7.59       28.62      5.89 o 
 -10   9   3        5.25       13.33      5.39 o 
  -9   9   3        0.03        3.32      4.63 o 
  -8   9   3      181.03      172.64      7.07 o 
  -7   9   3      179.27      182.63      7.01 o 
  -6   9   3      127.67      138.03      5.94 o 
  -5   9   3      205.81      191.03      6.12 o 
  -4   9   3        2.73        4.09      3.14 o 
  -3   9   3       79.91       90.53      4.25 o 
  -2   9   3      107.71      101.88      4.22 o 
  -1   9   3      189.94      166.18      4.77 o 
   0   9   3       48.15       62.21      3.78 o 
   1   9   3       21.61       20.19      3.60 o 
   2   9   3       24.47       19.41      3.44 o 
   3   9   3       14.85       14.03      3.81 o 
   4   9   3       18.67       21.35      4.36 o 
   5   9   3      232.21      229.43      7.48 o 
   6   9   3      145.91      141.56      6.71 o 
   7   9   3       19.03       16.00      5.86 o 
   8   9   3        9.10        6.14      5.80 o 
   9   9   3       18.04       15.20      6.26 o 
 -11  10   3        6.59       11.66      6.15 o 
 -10  10   3       42.83       56.67      6.49 o 
  -9  10   3       47.90       47.16      5.84 o 
  -8  10   3        1.45        3.96      4.84 o 
  -7  10   3      454.42      440.06      9.44 o 
  -6  10   3       16.73       12.71      4.63 o 
  -5  10   3       31.51       31.62      4.26 o 
  -4  10   3       29.19       38.58      3.88 o 
  -3  10   3      132.39      122.59      4.96 o 
  -2  10   3       17.68       22.13      3.46 o 
  -1  10   3       46.14       47.33      3.99 o 
   0  10   3        2.79       10.09      3.11 o 
   1  10   3        0.52       -1.12      3.07 o 
   2  10   3       14.44       15.35      3.65 o 
   3  10   3      455.39      433.06      8.42 o 
   4  10   3      189.09      184.90      6.93 o 
   5  10   3       36.47       25.24      5.06 o 
   6  10   3      170.24      145.85      7.29 o 
   7  10   3        0.49        4.05      5.51 o 
   8  10   3        0.51       -5.47      6.09 o 
 -10  11   3        0.46        0.36      5.78 o 
  -9  11   3        3.60        8.09      5.49 o 
  -8  11   3        0.52        8.78      4.63 o 
  -7  11   3        0.03        1.55      4.61 o 
  -6  11   3        0.02        3.13      4.40 o 
  -5  11   3      124.86      125.88      6.15 o 
  -4  11   3       98.39       95.41      5.25 o 
  -3  11   3       17.11       17.06      4.08 o 
  -2  11   3        2.56       -1.59      3.52 o 
  -1  11   3      109.33      106.03      4.75 o 
   0  11   3      155.26      151.64      5.49 o 
   1  11   3       13.77        9.88      3.91 o 
   2  11   3        4.03        7.78      3.81 o 
   3  11   3       12.36        3.77      4.42 o 
   4  11   3       84.59       84.70      5.56 o 
   5  11   3        0.41        0.70      4.54 o 
   6  11   3        3.04       -4.00      5.02 o 
   7  11   3       16.58        8.65      6.14 o 
   8  11   3        0.00       -0.19      5.71 o 
 -10  12   3        1.38        7.30      5.84 o 
  -9  12   3        1.88       10.57      5.23 o 
  -8  12   3        0.00       -1.41      5.07 o 
  -7  12   3       17.09       18.48      4.91 o 
  -6  12   3        0.59        1.11      4.39 o 
  -5  12   3        6.66       11.67      4.73 o 
  -4  12   3      320.16      349.65      8.25 o 
  -3  12   3       10.60       12.89      4.11 o 
  -2  12   3      224.64      276.45      7.15 o 
  -1  12   3        1.00       -2.48      3.91 o 
   0  12   3       35.81       48.78      4.31 o 
   1  12   3        0.35        0.93      3.65 o 
   2  12   3      114.68      108.38      5.67 o 
   3  12   3       34.86       31.35      4.70 o 
   4  12   3       13.52       11.87      4.74 o 
   5  12   3       20.50       13.62      4.98 o 
   6  12   3        6.02       17.00      5.30 o 
   7  12   3        2.16       -5.84      5.84 o 
  -9  13   3       25.67       34.67      6.38 o 
  -8  13   3        2.09        3.15      5.14 o 
  -7  13   3        4.69        3.16      5.10 o 
  -6  13   3       14.28        6.40      5.21 o 
  -5  13   3       85.14       70.32      5.98 o 
  -4  13   3       17.69       20.96      4.35 o 
  -3  13   3      112.57      111.45      6.34 o 
  -2  13   3       86.28       80.48      5.80 o 
  -1  13   3        6.11        6.21      4.15 o 
   0  13   3       23.46       23.88      4.27 o 
   1  13   3      140.04      120.72      5.94 o 
   2  13   3        1.81        4.22      4.54 o 
   3  13   3      217.19      204.14      7.42 o 
   4  13   3       47.40       42.58      5.50 o 
   5  13   3       20.78       12.55      5.00 o 
   6  13   3       13.21       16.67      6.03 o 
   7  13   3        0.96        1.29      5.85 o 
  -9  14   3        0.14        3.04      5.87 o 
  -8  14   3        9.40       15.64      5.98 o 
  -7  14   3        6.29        4.03      5.19 o 
  -6  14   3       30.74       39.87      5.70 o 
  -5  14   3       56.11       78.69      6.29 o 
  -4  14   3       10.68       14.15      5.02 o 
  -3  14   3      388.28      408.18      9.90 o 
  -2  14   3       69.09       51.82      5.67 o 
  -1  14   3        0.93       10.02      4.38 o 
   0  14   3       58.33       49.17      5.19 o 
   1  14   3       54.02       53.53      5.43 o 
   2  14   3       22.22       22.84      4.66 o 
   3  14   3       82.51       94.51      6.07 o 
   4  14   3       17.56       16.33      5.63 o 
   5  14   3       26.85       21.46      5.58 o 
   6  14   3       36.26       30.53      6.27 o 
  -8  15   3       14.56       25.86      6.18 o 
  -7  15   3        7.02       16.21      5.68 o 
  -6  15   3        2.81        3.73      5.49 o 
  -5  15   3       85.37       90.09      6.60 o 
  -4  15   3        3.04       -5.30      5.30 o 
  -3  15   3       91.35       95.21      7.07 o 
  -2  15   3       45.10       39.86      5.74 o 
  -1  15   3       23.92       22.87      5.61 o 
   0  15   3        0.06        6.76      4.73 o 
   1  15   3      155.26      129.77      7.23 o 
   2  15   3        7.43        9.43      4.93 o 
   3  15   3       11.44        2.96      5.66 o 
   4  15   3       18.18        7.94      5.56 o 
   5  15   3       69.78       78.65      7.32 o 
   6  15   3       32.26       32.78      6.80 o 
  -7  16   3       15.17       20.10      6.22 o 
  -6  16   3       68.79       77.76      7.38 o 
  -5  16   3        0.02       -5.70      5.70 o 
  -4  16   3       21.84       25.22      5.42 o 
  -3  16   3       30.23       26.46      6.00 o 
  -2  16   3        0.15       -5.31      5.31 o 
  -1  16   3      375.75      420.35     10.74 o 
   0  16   3       83.56       92.11      6.78 o 
   1  16   3       12.32       24.67      5.30 o 
   2  16   3      107.37      102.58      6.96 o 
   3  16   3       46.44       47.05      6.77 o 
   4  16   3        0.75        7.60      5.12 o 
   5  16   3       82.95       90.34      7.74 o 
  -6  17   3       23.42       35.51      6.70 o 
  -5  17   3        4.31       -3.13      5.91 o 
  -4  17   3        5.79       15.18      5.78 o 
  -3  17   3       16.44        9.00      5.85 o 
  -2  17   3        6.81       10.03      5.61 o 
  -1  17   3        1.88       17.05      5.65 o 
   0  17   3       12.49       26.05      5.67 o 
   1  17   3       27.66       34.63      5.87 o 
   2  17   3        7.44        8.30      5.64 o 
   3  17   3       18.55       21.29      6.04 o 
   4  17   3        1.96        6.58      5.66 o 
  -4  18   3       43.53       49.21      7.26 o 
  -3  18   3        4.27       18.00      5.86 o 
  -2  18   3       22.75       23.75      6.04 o 
  -1  18   3        0.37       -5.71      5.71 o 
   0  18   3        0.05        5.45      5.30 o 
   1  18   3       21.11       35.99      6.21 o 
   2  18   3        0.08        0.95      5.81 o 
 -12   0   4       15.22       23.17      5.81 o 
 -10   0   4        3.21        8.38      4.60 o 
  -8   0   4      486.83      475.25      8.69 o 
  -6   0   4       43.46       38.32      2.93 o 
  -4   0   4      610.17      657.59      6.69 o 
  -2   0   4     4855.96     4385.85     30.94 o 
   0   0   4      235.25      272.51      4.31 o 
   2   0   4      668.17      768.47      7.80 o 
   4   0   4      178.53      207.45      5.52 o 
   6   0   4       32.91       35.90      5.04 o 
   8   0   4       11.75       11.96      5.89 o 
 -12   1   4       32.36       29.51      6.29 o 
 -11   1   4        8.51        9.32      4.99 o 
 -10   1   4        0.14        1.22      4.48 o 
  -9   1   4       80.80       92.94      5.72 o 
  -8   1   4       52.54       50.14      4.53 o 
  -7   1   4      170.96      144.35      5.01 o 
  -6   1   4       12.03        7.03      2.62 o 
  -5   1   4      344.59      305.51      5.33 o 
  -4   1   4       43.36       44.04      2.51 o 
  -3   1   4      828.41      674.98      6.31 o 
  -2   1   4        0.00        2.99      1.82 o 
  -1   1   4     3751.12     4056.30     30.38 o 
   0   1   4      734.77      836.97      7.11 o 
   1   1   4       73.02       86.56      3.10 o 
   2   1   4      843.21      934.49      8.64 o 
   3   1   4       76.22       89.67      3.94 o 
   4   1   4       80.19       75.70      4.07 o 
   5   1   4       48.32       49.07      4.64 o 
   6   1   4      116.21      126.55      6.02 o 
   7   1   4       40.70       45.59      5.81 o 
   8   1   4       15.17       22.09      6.10 o 
   9   1   4       58.39       72.82      7.15 o 
 -12   2   4        9.45       17.22      5.58 o 
 -11   2   4        1.81       -4.54      4.80 o 
 -10   2   4       82.78       68.90      5.79 o 
  -9   2   4       63.03       64.20      5.34 o 
  -8   2   4      495.45      445.99      8.31 o 
  -7   2   4      378.74      355.83      7.01 o 
  -6   2   4       76.74       76.13      3.60 o 
  -5   2   4      391.98      323.68      5.44 o 
  -4   2   4      324.75      331.08      4.99 o 
  -3   2   4      437.16      448.39      5.39 o 
  -2   2   4      712.58      675.09      6.29 o 
  -1   2   4     1141.82     1245.69      8.29 o 
   0   2   4       26.68       28.59      2.39 o 
   1   2   4      473.17      511.20      6.14 o 
   2   2   4      328.59      359.56      5.68 o 
   3   2   4       42.49       50.14      3.45 o 
   4   2   4       14.33       14.74      3.38 o 
   5   2   4      330.90      342.32      7.82 o 
   6   2   4      122.42      130.37      6.40 o 
   7   2   4      271.16      282.62      8.71 o 
   8   2   4       20.56       29.23      6.02 o 
   9   2   4        6.50       -1.40      6.35 o 
 -12   3   4       10.83       14.37      5.68 o 
 -11   3   4        7.52       12.69      5.18 o 
 -10   3   4       29.28       30.80      5.30 o 
  -9   3   4        1.20       10.42      4.30 o 
  -8   3   4      120.00      104.97      5.48 o 
  -7   3   4       38.62       36.76      3.78 o 
  -6   3   4       36.41       33.36      3.36 o 
  -5   3   4      239.63      212.87      4.81 o 
  -4   3   4      690.41      686.87      7.20 o 
  -3   3   4      323.96      291.52      4.72 o 
  -2   3   4      311.99      312.09      4.62 o 
  -1   3   4     1242.51     1341.16      8.89 o 
   0   3   4       31.70       52.35      2.80 o 
   1   3   4      503.38      598.58      6.90 o 
   2   3   4      380.09      361.25      5.75 o 
   3   3   4       49.74       37.74      3.31 o 
   4   3   4       51.46       58.15      3.95 o 
   5   3   4        7.39        7.56      4.49 o 
   6   3   4       98.12       94.95      6.07 o 
   7   3   4       10.57       16.51      5.57 o 
   8   3   4        0.23        2.25      5.68 o 
   9   3   4       88.01       95.97      7.48 o 
 -12   4   4        2.65       -5.22      5.76 o 
 -11   4   4       15.04       18.78      5.49 o 
 -10   4   4        8.72        4.24      5.25 o 
  -9   4   4       73.07       82.48      5.77 o 
  -8   4   4       55.96       59.95      4.83 o 
  -7   4   4       48.35       54.64      4.05 o 
  -6   4   4     1416.78     1285.72     11.85 o 
  -5   4   4       48.60       52.49      3.36 o 
  -4   4   4       13.11       12.04      2.41 o 
  -3   4   4      131.60      118.57      3.54 o 
  -2   4   4      431.17      486.12      5.84 o 
  -1   4   4       18.37       13.41      2.30 o 
   0   4   4      382.84      459.21      5.94 o 
   1   4   4       63.39       64.33      3.33 o 
   2   4   4       63.24       64.94      3.33 o 
   3   4   4       52.46       61.64      3.73 o 
   4   4   4      136.03      126.67      5.17 o 
   5   4   4        8.09        9.02      4.62 o 
   6   4   4      172.60      145.98      7.14 o 
   7   4   4       62.73       62.99      6.04 o 
   8   4   4       27.50       29.88      5.98 o 
   9   4   4       30.39       28.35      6.76 o 
 -12   5   4       22.64       11.39      6.83 o 
 -11   5   4        5.25        0.17      5.68 o 
 -10   5   4       93.10       98.72      6.73 o 
  -9   5   4       19.98       24.33      4.79 o 
  -8   5   4      104.54      109.88      5.28 o 
  -7   5   4      196.24      183.87      5.81 o 
  -6   5   4       41.33       38.05      3.62 o 
  -5   5   4      211.00      235.08      5.39 o 
  -4   5   4      996.39     1029.29      9.49 o 
  -3   5   4      556.96      578.27      6.90 o 
  -2   5   4     1478.24     1582.65     10.74 o 
  -1   5   4      199.45      210.99      4.59 o 
   0   5   4     3577.30     3881.05     17.11 o 
   1   5   4     1186.25     1314.33     10.75 o 
   2   5   4       10.25       13.92      3.02 o 
   3   5   4      229.07      232.06      5.76 o 
   4   5   4       15.02       17.60      4.04 o 
   5   5   4        2.36        5.43      4.65 o 
   6   5   4      349.26      323.26      8.82 o 
   7   5   4        4.38        4.85      5.15 o 
   8   5   4       38.91       41.31      6.37 o 
   9   5   4       17.72       10.21      6.67 o 
 -12   6   4        2.24        1.69      6.05 o 
 -11   6   4       12.01       14.67      6.07 o 
 -10   6   4      201.45      194.73      8.43 o 
  -9   6   4       15.12       22.02      5.04 o 
  -8   6   4        8.21        9.53      4.25 o 
  -7   6   4       47.83       36.79      4.15 o 
  -6   6   4       84.14       76.50      4.37 o 
  -5   6   4      269.29      233.58      5.61 o 
  -4   6   4      381.72      423.57      6.62 o 
  -3   6   4        1.36        3.42      2.82 o 
  -2   6   4     1042.89     1081.25      9.44 o 
  -1   6   4      182.03      164.45      4.38 o 
   0   6   4       12.19       11.15      2.90 o 
   1   6   4      191.26      186.93      4.99 o 
   2   6   4      114.55      112.27      4.21 o 
   3   6   4       18.04       28.60      3.37 o 
   4   6   4       30.17       30.09      4.52 o 
   5   6   4        2.96       -1.71      4.60 o 
   6   6   4       70.70       70.88      5.83 o 
   7   6   4      136.77      119.10      7.14 o 
   8   6   4       33.60       26.32      6.43 o 
   9   6   4       36.62       33.15      6.85 o 
 -12   7   4        4.89        6.26      6.30 o 
 -11   7   4        5.77        8.30      6.01 o 
 -10   7   4        0.00        4.78      5.32 o 
  -9   7   4      154.63      155.44      7.28 o 
  -8   7   4      204.58      202.82      6.84 o 
  -7   7   4       19.05       16.17      4.09 o 
  -6   7   4       42.89       48.96      4.38 o 
  -5   7   4      164.11      178.87      5.41 o 
  -4   7   4        3.95        4.06      2.93 o 
  -3   7   4      128.65      164.02      4.62 o 
  -2   7   4      532.32      478.77      6.81 o 
  -1   7   4      189.24      174.99      4.69 o 
   0   7   4        3.63       -1.09      2.91 o 
   1   7   4       57.32       69.22      3.81 o 
   2   7   4       49.30       53.02      3.81 o 
   3   7   4      121.88      142.42      5.32 o 
   4   7   4       37.66       31.82      4.75 o 
   5   7   4      191.20      177.86      6.97 o 
   6   7   4        7.32        4.97      4.92 o 
   7   7   4       88.36       95.32      6.55 o 
   8   7   4        9.01        8.08      5.80 o 
   9   7   4        0.14       -0.76      6.41 o 
 -11   8   4        3.69       -0.36      6.12 o 
 -10   8   4       14.86       12.93      5.70 o 
  -9   8   4       95.37       99.98      6.74 o 
  -8   8   4       37.93       39.25      5.40 o 
  -7   8   4      543.58      541.27      9.73 o 
  -6   8   4      437.01      447.31      8.49 o 
  -5   8   4       85.08       80.81      4.46 o 
  -4   8   4       97.75       99.98      4.40 o 
  -3   8   4       25.78       30.97      3.31 o 
  -2   8   4      158.42      150.69      4.66 o 
  -1   8   4      468.18      490.65      7.34 o 
   0   8   4       12.66       11.94      3.05 o 
   1   8   4       27.13       33.85      3.80 o 
   2   8   4      131.66      126.98      5.22 o 
   3   8   4      324.23      354.97      7.55 o 
   4   8   4      326.05      302.03      7.83 o 
   5   8   4       24.25       28.34      4.76 o 
   6   8   4       95.11      101.24      6.50 o 
   7   8   4        0.63        6.33      5.37 o 
   8   8   4       11.00       10.86      6.04 o 
 -11   9   4        8.76       18.99      5.70 o 
 -10   9   4        1.33        4.63      5.54 o 
  -9   9   4      158.43      165.16      7.54 o 
  -8   9   4      101.29       97.06      6.44 o 
  -7   9   4        0.57        8.39      4.25 o 
  -6   9   4       12.87       17.72      4.50 o 
  -5   9   4       95.38       77.54      4.84 o 
  -4   9   4      227.12      240.82      6.14 o 
  -3   9   4       84.95       88.76      4.43 o 
  -2   9   4      189.48      190.07      5.43 o 
  -1   9   4      171.81      152.97      5.10 o 
   0   9   4        2.48        3.25      3.18 o 
   1   9   4      658.54      624.38      9.28 o 
   2   9   4       34.30       46.81      4.29 o 
   3   9   4       70.08       59.75      4.96 o 
   4   9   4      241.52      221.33      7.21 o 
   5   9   4       95.81      100.65      6.40 o 
   6   9   4        2.93       -5.17      5.17 o 
   7   9   4        0.22        4.15      5.34 o 
   8   9   4       26.03       26.61      6.49 o 
 -11  10   4       13.76       16.84      6.40 o 
 -10  10   4        6.58       -2.41      5.79 o 
  -9  10   4       26.29       19.16      5.62 o 
  -8  10   4        4.30        9.62      4.56 o 
  -7  10   4       36.37       19.33      4.97 o 
  -6  10   4      146.20      154.03      6.52 o 
  -5  10   4       28.64       27.12      4.39 o 
  -4  10   4      152.88      125.24      5.46 o 
  -3  10   4        0.35        0.00      3.57 o 
  -2  10   4      468.48      404.68      7.64 o 
  -1  10   4      292.74      257.64      6.36 o 
   0  10   4        7.71        7.08      3.46 o 
   1  10   4       55.80       42.84      4.49 o 
   2  10   4       87.93       74.76      5.16 o 
   3  10   4       19.26       17.23      4.39 o 
   4  10   4       12.07       14.81      4.70 o 
   5  10   4       16.33       10.34      4.97 o 
   6  10   4       18.81       21.12      5.30 o 
   7  10   4       36.51       55.02      6.40 o 
   8  10   4       30.83       20.72      6.89 o 
 -10  11   4        7.03        8.25      5.75 o 
  -9  11   4       59.79       68.80      6.40 o 
  -8  11   4        2.74        1.19      4.83 o 
  -7  11   4        0.44        3.53      4.37 o 
  -6  11   4        0.06       -0.93      4.16 o 
  -5  11   4        7.85        1.25      4.36 o 
  -4  11   4        0.00       -3.12      4.25 o 
  -3  11   4      308.99      313.98      7.70 o 
  -2  11   4        0.00       -3.89      3.89 o 
  -1  11   4      370.38      335.97      7.69 o 
   0  11   4      115.24      106.27      5.26 o 
   1  11   4      293.44      280.04      7.18 o 
   2  11   4      136.63      115.41      6.04 o 
   3  11   4      371.29      357.60      8.73 o 
   4  11   4       58.43       65.45      5.39 o 
   5  11   4       24.73       30.89      5.14 o 
   6  11   4        5.11       -0.98      5.14 o 
   7  11   4       11.65       11.43      6.43 o 
 -10  12   4        0.21       -5.54      5.54 o 
  -9  12   4        2.66       11.74      5.44 o 
  -8  12   4       15.37       19.01      5.21 o 
  -7  12   4        4.49        8.99      4.45 o 
  -6  12   4       53.47       52.49      5.28 o 
  -5  12   4        0.15       -4.35      4.35 o 
  -4  12   4       83.68       81.53      5.50 o 
  -3  12   4        0.06        4.24      4.24 o 
  -2  12   4        7.79        9.64      4.19 o 
  -1  12   4       12.39        1.18      4.41 o 
   0  12   4       28.92       33.42      4.53 o 
   1  12   4        0.02        4.83      4.05 o 
   2  12   4        2.78        8.93      4.22 o 
   3  12   4      100.15       82.89      6.07 o 
   4  12   4       12.81       20.79      4.76 o 
   5  12   4        7.10       17.93      4.86 o 
   6  12   4       74.02       77.61      6.87 o 
   7  12   4       29.57       43.87      6.30 o 
  -9  13   4        1.02        7.92      5.35 o 
  -8  13   4        8.46        7.29      5.14 o 
  -7  13   4        2.37        1.75      4.81 o 
  -6  13   4        1.70       11.73      4.44 o 
  -5  13   4       12.87        9.43      4.81 o 
  -4  13   4        6.27       -1.76      4.68 o 
  -3  13   4      101.65      111.36      6.03 o 
  -2  13   4      158.91      141.79      6.46 o 
  -1  13   4       84.91       92.29      5.70 o 
   0  13   4       80.46       84.80      5.64 o 
   1  13   4      192.76      182.58      6.83 o 
   2  13   4      115.90      128.33      6.39 o 
   3  13   4        2.84        6.96      4.83 o 
   4  13   4       81.72       83.23      6.17 o 
   5  13   4        0.16       -3.98      5.08 o 
   6  13   4        8.09       -0.36      5.79 o 
  -9  14   4        0.03        9.08      5.42 o 
  -8  14   4        8.62       10.97      5.59 o 
  -7  14   4       23.09       19.74      5.32 o 
  -6  14   4       16.75       14.91      5.36 o 
  -5  14   4        5.80        7.65      5.12 o 
  -4  14   4        1.23       -2.19      5.02 o 
  -3  14   4       27.12       20.52      5.29 o 
  -2  14   4        5.85       -4.99      4.99 o 
  -1  14   4        0.05       -5.01      5.01 o 
   0  14   4      383.59      393.33      9.81 o 
   1  14   4       16.86       23.34      5.01 o 
   2  14   4      156.50      167.28      7.15 o 
   3  14   4       15.66       13.58      4.84 o 
   4  14   4       20.62       31.25      5.45 o 
   5  14   4        2.55        8.06      5.34 o 
   6  14   4       31.19       29.70      6.51 o 
  -8  15   4        0.09       -5.83      5.83 o 
  -7  15   4       27.75       29.35      6.31 o 
  -6  15   4        1.50        3.42      5.18 o 
  -5  15   4       17.55       14.07      5.87 o 
  -4  15   4       75.21       90.25      6.61 o 
  -3  15   4        8.54        3.29      5.39 o 
  -2  15   4       44.45       48.62      6.04 o 
  -1  15   4        0.00        1.08      4.87 o 
   0  15   4      238.34      267.92      8.59 o 
   1  15   4        0.00       -4.83      4.83 o 
   2  15   4        0.42        1.81      4.98 o 
   3  15   4       11.66        7.06      5.61 o 
   4  15   4        1.49       11.34      5.31 o 
   5  15   4       47.04       45.32      6.94 o 
  -7  16   4        0.29       -1.89      5.90 o 
  -6  16   4        0.85        7.83      5.68 o 
  -5  16   4       37.02       39.33      6.52 o 
  -4  16   4        1.56        1.51      5.40 o 
  -3  16   4       14.00       10.42      5.84 o 
  -2  16   4      264.76      237.83      9.49 o 
  -1  16   4       16.14       17.03      5.63 o 
   0  16   4        2.34       12.65      5.60 o 
   1  16   4       37.44       41.80      5.53 o 
   2  16   4        2.80        9.14      5.36 o 
   3  16   4        6.86       -0.18      5.77 o 
   4  16   4       28.56       33.35      6.45 o 
  -6  17   4        9.14       16.44      6.32 o 
  -5  17   4       15.07       30.88      6.57 o 
  -4  17   4        6.71        0.18      6.08 o 
  -3  17   4       11.61       15.85      5.85 o 
  -2  17   4       43.56       50.91      6.84 o 
  -1  17   4        5.56       12.77      5.54 o 
   0  17   4        3.56        8.10      5.17 o 
   1  17   4       13.74       19.18      5.85 o 
   2  17   4       11.44       10.76      5.74 o 
   3  17   4       22.76       18.13      6.51 o 
  -4  18   4       73.60       71.18      7.97 o 
  -3  18   4       39.38       44.46      6.59 o 
  -2  18   4       18.63       12.90      6.02 o 
  -1  18   4        1.65        1.66      5.39 o 
   0  18   4       19.12       29.95      6.26 o 
   1  18   4        4.14        2.67      5.81 o 
 -13   0   5        0.13       -5.73      5.73 o 
 -11   0   5        1.41        6.18      4.63 o 
  -9   0   5      177.75      180.60      6.68 o 
  -7   0   5       78.86       62.30      3.70 o 
  -5   0   5      514.33      496.42      6.68 o 
  -3   0   5      582.50      552.22      6.33 o 
  -1   0   5     1002.70     1363.64      9.80 o 
   1   0   5       18.62       16.58      2.76 o 
   3   0   5     1647.07     1750.59     13.87 o 
   5   0   5      118.46      116.03      6.10 o 
   7   0   5       97.71      112.91      7.17 o 
   9   0   5       15.79       15.15      6.68 o 
 -13   1   5        0.35       -0.19      6.15 o 
 -12   1   5        0.91       -5.03      5.39 o 
 -11   1   5       42.55       39.98      5.67 o 
 -10   1   5        3.91        7.08      4.37 o 
  -9   1   5      122.99      101.21      5.94 o 
  -8   1   5        0.08       -1.87      3.76 o 
  -7   1   5       27.02       18.06      3.45 o 
  -6   1   5       60.69       64.12      3.43 o 
  -5   1   5       35.47       29.44      3.10 o 
  -4   1   5       58.72       57.17      2.89 o 
  -3   1   5      225.25      217.24      4.23 o 
  -2   1   5     1186.40     1251.76      9.25 o 
  -1   1   5      364.85      473.65      5.99 o 
   0   1   5       96.04       94.57      3.49 o 
   1   1   5       94.58      110.90      3.73 o 
   2   1   5        0.09        1.77      2.65 o 
   3   1   5      175.49      174.60      5.37 o 
   4   1   5       71.39       74.61      4.79 o 
   5   1   5       24.41       16.05      4.93 o 
   6   1   5        3.00       -0.93      4.84 o 
   7   1   5      116.34      116.72      7.32 o 
   8   1   5      123.73      132.77      8.15 o 
   9   1   5        3.18        1.50      6.61 o 
 -13   2   5        8.09       15.58      6.17 o 
 -12   2   5        0.24       -4.36      5.44 o 
 -11   2   5       32.31       31.05      5.74 o 
 -10   2   5        4.78        5.21      4.67 o 
  -9   2   5        3.59        8.11      4.21 o 
  -8   2   5       62.75       53.21      4.26 o 
  -7   2   5      279.10      266.34      6.32 o 
  -6   2   5       26.06       22.15      2.92 o 
  -5   2   5      453.79      451.56      6.55 o 
  -4   2   5      162.15      150.43      4.05 o 
  -3   2   5      201.90      186.93      4.18 o 
  -2   2   5       16.73       15.01      2.42 o 
  -1   2   5      253.84      275.38      4.69 o 
   0   2   5      217.67      263.78      4.99 o 
   1   2   5       57.41       69.71      3.53 o 
   2   2   5       61.55       69.96      3.56 o 
   3   2   5        0.03       -1.57      3.09 o 
   4   2   5      120.77      124.75      5.31 o 
   5   2   5       90.40       80.49      5.80 o 
   6   2   5      112.70      132.75      6.49 o 
   7   2   5        1.84        9.28      5.52 o 
   8   2   5        0.16        0.34      6.20 o 
   9   2   5        9.88       -4.90      7.03 o 
 -12   3   5       14.36       15.87      5.89 o 
 -11   3   5       38.77       43.12      5.81 o 
 -10   3   5       10.82       12.79      4.92 o 
  -9   3   5        1.62        6.97      4.05 o 
  -8   3   5      107.51      101.18      5.15 o 
  -7   3   5        6.75        5.27      3.44 o 
  -6   3   5        0.34        0.88      2.76 o 
  -5   3   5        4.67        3.90      2.48 o 
  -4   3   5      456.22      425.80      6.14 o 
  -3   3   5      227.75      222.79      4.67 o 
  -2   3   5      563.48      639.80      7.09 o 
  -1   3   5       97.56       94.30      3.40 o 
   0   3   5        0.13        3.80      2.55 o 
   1   3   5       46.97       55.49      3.62 o 
   2   3   5        2.00        1.60      2.58 o 
   3   3   5        1.39        2.84      3.14 o 
   4   3   5       63.22       61.43      4.96 o 
   5   3   5      317.68      324.30      8.55 o 
   6   3   5      163.05      168.60      7.25 o 
   7   3   5       46.59       53.44      6.29 o 
   8   3   5      118.56      136.74      7.90 o 
   9   3   5       11.99        3.81      6.84 o 
 -12   4   5        0.04       -5.54      5.94 o 
 -11   4   5       21.49       18.08      5.68 o 
 -10   4   5      110.26      103.21      6.39 o 
  -9   4   5       66.63       68.67      5.67 o 
  -8   4   5       99.33      102.44      5.26 o 
  -7   4   5       89.92       89.71      4.63 o 
  -6   4   5      174.94      184.88      5.18 o 
  -5   4   5       91.77       85.78      3.79 o 
  -4   4   5      780.30      764.75      8.25 o 
  -3   4   5     1399.36     1371.40     10.67 o 
  -2   4   5      647.53      661.40      7.42 o 
  -1   4   5     1434.42     1665.84     11.37 o 
   0   4   5       33.39       40.57      3.21 o 
   1   4   5      771.85      876.54      9.25 o 
   2   4   5        3.43        4.29      2.96 o 
   3   4   5       54.78       63.95      4.39 o 
   4   4   5      243.81      246.96      7.13 o 
   5   4   5       96.33       91.07      6.42 o 
   6   4   5      154.12      137.68      7.18 o 
   7   4   5       29.96       16.12      6.21 o 
   8   4   5        0.88       -1.41      6.08 o 
   9   4   5       54.23       52.03      7.48 o 
 -12   5   5       27.40       26.75      6.38 o 
 -11   5   5        4.72        1.33      5.80 o 
 -10   5   5        7.95       10.35      5.06 o 
  -9   5   5       92.70       77.73      5.75 o 
  -8   5   5       46.86       51.09      4.67 o 
  -7   5   5      307.78      302.69      6.98 o 
  -6   5   5        9.76        8.19      3.28 o 
  -5   5   5       67.34       56.10      3.60 o 
  -4   5   5      114.96      132.24      4.36 o 
  -3   5   5      138.89      119.06      4.13 o 
  -2   5   5      545.56      581.06      7.30 o 
  -1   5   5     1088.60     1276.61     10.73 o 
   0   5   5      392.44      419.63      6.57 o 
   1   5   5       45.05       68.78      3.88 o 
   2   5   5        0.49        5.06      3.01 o 
   3   5   5       60.66       63.72      4.72 o 
   4   5   5      710.18      670.87     10.61 o 
   5   5   5       94.72       97.67      6.58 o 
   6   5   5        9.51       -0.57      5.70 o 
   7   5   5       70.61       66.67      6.65 o 
   8   5   5      102.68      106.86      7.78 o 
 -12   6   5        0.27       -5.22      6.28 o 
 -11   6   5       70.15       79.49      7.41 o 
 -10   6   5        0.01       -5.32      5.32 o 
  -9   6   5       67.01       67.59      5.66 o 
  -8   6   5       62.29       55.58      5.09 o 
  -7   6   5      219.07      205.54      6.26 o 
  -6   6   5       52.52       45.69      3.93 o 
  -5   6   5      186.33      181.29      5.36 o 
  -4   6   5      183.57      181.75      5.00 o 
  -3   6   5     1014.73     1032.32     10.13 o 
  -2   6   5      454.54      439.54      6.86 o 
  -1   6   5     1017.58     1178.04     10.76 o 
   0   6   5      353.58      408.15      6.72 o 
   1   6   5      300.11      395.99      7.02 o 
   2   6   5       20.78       25.25      3.40 o 
   3   6   5      168.98      169.30      5.94 o 
   4   6   5      536.78      532.11      9.88 o 
   5   6   5      497.11      462.01     10.05 o 
   6   6   5      188.77      187.08      7.91 o 
   7   6   5        8.25        4.59      5.41 o 
   8   6   5       16.63        2.03      6.56 o 
 -12   7   5        0.19       -4.72      6.32 o 
 -11   7   5        1.32       -1.40      6.11 o 
 -10   7   5        3.87       -0.62      5.23 o 
  -9   7   5       51.10       62.58      5.81 o 
  -8   7   5       20.62       14.82      4.87 o 
  -7   7   5        2.20        0.56      3.87 o 
  -6   7   5        1.97       -3.48      3.48 o 
  -5   7   5        7.66       11.00      3.24 o 
  -4   7   5       21.99       27.06      3.66 o 
  -3   7   5     1150.54     1174.58     11.37 o 
  -2   7   5      324.85      290.71      6.10 o 
  -1   7   5      274.20      290.47      6.11 o 
   0   7   5        4.54        4.80      3.25 o 
   1   7   5        1.04        0.88      3.41 o 
   2   7   5       28.97       23.10      4.06 o 
   3   7   5      314.41      303.85      7.48 o 
   4   7   5       68.24       58.13      5.69 o 
   5   7   5       33.49       33.41      5.82 o 
   6   7   5        0.10       -1.05      5.33 o 
   7   7   5        5.59       -4.21      5.74 o 
   8   7   5       16.48       17.22      6.42 o 
 -11   8   5       61.94       55.69      7.55 o 
 -10   8   5       62.45       54.23      6.84 o 
  -9   8   5        2.78        6.71      5.00 o 
  -8   8   5      325.91      331.24      8.80 o 
  -7   8   5       43.13       26.75      4.91 o 
  -6   8   5        1.78       -4.02      4.02 o 
  -5   8   5       27.45       25.45      3.72 o 
  -4   8   5      128.42      124.27      5.05 o 
  -3   8   5      456.64      422.03      7.62 o 
  -2   8   5       95.46       98.40      4.67 o 
  -1   8   5      519.79      503.95      7.99 o 
   0   8   5       82.38       87.23      4.35 o 
   1   8   5      316.96      331.21      7.23 o 
   2   8   5      677.36      724.39     10.51 o 
   3   8   5        9.31        6.80      4.40 o 
   4   8   5      282.80      260.57      7.88 o 
   5   8   5       29.05       46.27      5.58 o 
   6   8   5       33.18       27.02      5.97 o 
   7   8   5        0.36       -6.24      6.24 o 
   8   8   5        6.31        1.71      6.53 o 
 -11   9   5       10.66       -3.46      6.62 o 
 -10   9   5       85.96      105.20      7.20 o 
  -9   9   5       93.75      107.91      6.94 o 
  -8   9   5       13.51        8.72      4.92 o 
  -7   9   5       17.96       16.16      4.60 o 
  -6   9   5      178.82      180.66      6.71 o 
  -5   9   5      275.01      281.10      7.21 o 
  -4   9   5      502.17      462.59      8.38 o 
  -3   9   5      330.75      322.86      7.20 o 
  -2   9   5       89.75       95.46      4.63 o 
  -1   9   5      124.53      105.17      4.73 o 
   0   9   5      393.88      425.18      7.98 o 
   1   9   5       39.12       33.97      4.66 o 
   2   9   5      902.12      860.51     11.89 o 
   3   9   5      192.53      170.23      6.80 o 
   4   9   5       30.15       23.11      5.19 o 
   5   9   5       53.98       56.51      5.95 o 
   6   9   5        5.97        3.71      4.93 o 
   7   9   5       56.74       59.37      6.94 o 
 -11  10   5        2.98       12.84      6.05 o 
 -10  10   5       33.43       31.18      6.18 o 
  -9  10   5        3.44       15.17      5.03 o 
  -8  10   5       11.05        3.01      4.88 o 
  -7  10   5        2.04        3.02      4.18 o 
  -6  10   5      129.47      147.43      6.20 o 
  -5  10   5      386.26      393.65      8.64 o 
  -4  10   5      222.57      219.10      6.77 o 
  -3  10   5       74.85       77.43      5.15 o 
  -2  10   5       33.33       39.26      4.10 o 
  -1  10   5      475.45      412.98      8.13 o 
   0  10   5        1.54       10.84      3.84 o 
   1  10   5       99.89       91.62      5.51 o 
   2  10   5       63.19       54.39      5.12 o 
   3  10   5       42.14       27.43      5.22 o 
   4  10   5       53.95       42.33      5.62 o 
   5  10   5        0.01       -4.76      4.76 o 
   6  10   5        8.32        4.70      5.33 o 
   7  10   5        1.90       -5.85      6.00 o 
 -10  11   5       17.29       19.57      6.11 o 
  -9  11   5        8.45       10.92      5.48 o 
  -8  11   5        5.85        6.78      4.92 o 
  -7  11   5        4.22        6.19      4.39 o 
  -6  11   5       35.16       25.64      4.73 o 
  -5  11   5      215.79      218.05      7.15 o 
  -4  11   5       56.92       41.00      4.94 o 
  -3  11   5      275.63      283.08      7.55 o 
  -2  11   5      188.62      192.85      6.48 o 
  -1  11   5       10.10       10.63      4.18 o 
   0  11   5       37.48       42.66      4.66 o 
   1  11   5      339.17      315.52      8.15 o 
   2  11   5       52.34       48.95      5.09 o 
   3  11   5       31.51       28.07      4.88 o 
   4  11   5       33.04       38.71      5.23 o 
   5  11   5       27.49       24.01      5.36 o 
   6  11   5       18.56        9.47      6.09 o 
   7  11   5       31.01       45.38      6.90 o 
 -10  12   5        3.18       -4.84      6.06 o 
  -9  12   5       25.30       28.47      5.87 o 
  -8  12   5       16.05       20.01      5.13 o 
  -7  12   5       37.05       32.31      5.48 o 
  -6  12   5        0.00        3.47      4.40 o 
  -5  12   5        0.17       -4.61      4.61 o 
  -4  12   5      155.19      155.08      6.72 o 
  -3  12   5      383.84      370.08      8.86 o 
  -2  12   5      169.74      152.16      6.70 o 
  -1  12   5      187.77      160.96      6.26 o 
   0  12   5       67.88       55.65      5.32 o 
   1  12   5        0.02       12.44      4.17 o 
   2  12   5        6.01       12.14      4.45 o 
   3  12   5        8.82        5.65      4.56 o 
   4  12   5       58.86       62.15      6.27 o 
   5  12   5       80.42       78.67      6.82 o 
   6  12   5        8.20       14.61      5.80 o 
  -9  13   5        2.72        1.99      5.53 o 
  -8  13   5        0.93        3.35      4.93 o 
  -7  13   5        0.39       -1.94      5.08 o 
  -6  13   5        8.54       11.07      4.70 o 
  -5  13   5        3.47        3.23      4.62 o 
  -4  13   5       14.81       12.80      4.91 o 
  -3  13   5      129.56       97.00      6.59 o 
  -2  13   5       40.80       40.01      5.25 o 
  -1  13   5        0.36        0.00      4.87 o 
   0  13   5      300.96      302.05      8.45 o 
   1  13   5      179.95      177.20      7.14 o 
   2  13   5       40.25       40.64      5.36 o 
   3  13   5       21.72       26.51      5.19 o 
   4  13   5        6.99        2.85      5.51 o 
   5  13   5       15.30       16.24      5.74 o 
  -9  14   5        0.01       -0.38      5.85 o 
  -8  14   5       15.58       17.61      5.84 o 
  -7  14   5        7.73        4.28      5.26 o 
  -6  14   5        0.87        1.80      4.77 o 
  -5  14   5        2.61       -1.26      4.86 o 
  -4  14   5       77.88       82.62      5.90 o 
  -3  14   5       10.84       11.79      5.20 o 
  -2  14   5       52.77       55.24      5.93 o 
  -1  14   5      517.29      486.73     10.82 o 
   0  14   5        4.68       16.50      4.79 o 
   1  14   5       41.77       42.86      5.78 o 
   2  14   5        9.37        0.49      5.17 o 
   3  14   5        9.03       14.41      5.18 o 
   4  14   5        0.45       -4.43      5.28 o 
   5  14   5       32.19       31.99      6.44 o 
  -8  15   5       46.20       60.41      7.08 o 
  -7  15   5        0.22        5.62      5.39 o 
  -6  15   5        0.53       -2.79      5.27 o 
  -5  15   5        1.82        4.36      4.96 o 
  -4  15   5        0.78       14.19      4.90 o 
  -3  15   5       65.95       56.59      6.43 o 
  -2  15   5        2.47       -3.36      5.48 o 
  -1  15   5        6.10       11.42      5.47 o 
   0  15   5       10.95        6.91      5.16 o 
   1  15   5       45.33       63.72      5.47 o 
   2  15   5       21.19       12.15      5.51 o 
   3  15   5        4.02        6.55      5.49 o 
   4  15   5       13.20       14.42      5.86 o 
  -7  16   5       10.22        8.02      6.29 o 
  -6  16   5      115.06      147.11      8.59 o 
  -5  16   5        0.04       -1.25      5.46 o 
  -4  16   5       26.52       26.20      5.70 o 
  -3  16   5        4.10        3.47      5.53 o 
  -2  16   5       18.66       32.58      6.11 o 
  -1  16   5       65.57       68.57      6.65 o 
   0  16   5        0.92        3.78      5.04 o 
   1  16   5        6.33        6.21      5.39 o 
   2  16   5        3.34        6.83      5.24 o 
   3  16   5        0.89       16.59      5.15 o 
  -5  17   5        3.57        1.33      5.90 o 
  -4  17   5        5.81        4.44      5.99 o 
  -3  17   5       38.95       52.68      6.64 o 
  -2  17   5        4.47        5.87      5.88 o 
  -1  17   5        2.68        8.47      5.70 o 
   0  17   5        2.09        2.92      5.44 o 
   1  17   5        0.29        0.37      5.32 o 
   2  17   5        2.07       10.67      5.67 o 
  -3  18   5        4.91        4.47      6.45 o 
  -2  18   5        1.81        8.55      5.38 o 
  -1  18   5        1.37       -5.65      5.65 o 
 -12   0   6       14.83       13.37      5.75 o 
 -10   0   6      122.38      108.15      6.38 o 
  -8   0   6       75.62       56.08      4.59 o 
  -6   0   6       37.41       37.90      3.23 o 
  -4   0   6     1840.82     1898.49     13.09 o 
  -2   0   6      763.94      837.56      8.31 o 
   0   0   6       34.14       32.19      3.43 o 
   2   0   6     1814.81     1775.05     14.21 o 
   4   0   6      185.66      158.04      6.73 o 
   6   0   6       67.96       71.79      6.75 o 
   8   0   6        0.48        2.01      6.43 o 
 -13   1   6        0.13        1.94      5.74 o 
 -12   1   6       18.02       16.18      5.93 o 
 -11   1   6        0.12        8.43      4.78 o 
 -10   1   6       12.05       12.70      4.73 o 
  -9   1   6       36.84       37.58      4.87 o 
  -8   1   6       40.68       37.16      4.42 o 
  -7   1   6       27.52       26.65      3.57 o 
  -6   1   6        0.18        0.88      2.78 o 
  -5   1   6       35.87       38.39      3.28 o 
  -4   1   6      241.96      224.57      5.08 o 
  -3   1   6      153.40      157.17      4.10 o 
  -2   1   6        0.13        0.36      2.41 o 
  -1   1   6       63.09       95.54      3.94 o 
   0   1   6     1548.69     1849.22     13.13 o 
   1   1   6      439.08      435.44      7.28 o 
   2   1   6       42.81       37.55      4.04 o 
   3   1   6       11.04       11.83      3.80 o 
   4   1   6      445.16      480.90      9.45 o 
   5   1   6       45.45       40.40      5.70 o 
   6   1   6      149.86      141.40      7.60 o 
   7   1   6       63.89       67.14      7.01 o 
   8   1   6       13.44       24.13      6.80 o 
 -13   2   6       15.16        5.45      6.53 o 
 -12   2   6        0.32       -0.35      5.33 o 
 -11   2   6       10.62        2.36      5.34 o 
 -10   2   6       86.92       88.46      6.08 o 
  -9   2   6      181.84      178.49      6.90 o 
  -8   2   6       76.42       65.34      4.71 o 
  -7   2   6       13.89       19.47      3.43 o 
  -6   2   6      109.26      110.29      4.42 o 
  -5   2   6      144.09      141.30      4.40 o 
  -4   2   6       37.89       26.38      3.01 o 
  -3   2   6      675.43      725.29      8.18 o 
  -2   2   6        5.27        6.30      2.73 o 
  -1   2   6      489.92      622.87      7.61 o 
   0   2   6      601.36      735.09      8.66 o 
   1   2   6      124.54      145.62      4.82 o 
   2   2   6        2.95       -2.39      3.46 o 
   3   2   6       10.07       11.12      3.92 o 
   4   2   6      147.15      115.91      6.25 o 
   5   2   6      111.21      104.13      6.56 o 
   6   2   6        6.03        4.75      5.40 o 
   7   2   6       25.30       35.94      6.21 o 
   8   2   6       23.36       31.99      6.56 o 
 -12   3   6        3.66        9.73      5.60 o 
 -11   3   6        0.17       11.47      5.20 o 
 -10   3   6        2.89       -2.11      4.94 o 
  -9   3   6        4.12        8.95      4.29 o 
  -8   3   6        8.95       13.90      3.85 o 
  -7   3   6       10.61       13.42      3.39 o 
  -6   3   6       43.54       57.60      3.66 o 
  -5   3   6       20.65       19.01      3.03 o 
  -4   3   6       27.27       22.09      2.93 o 
  -3   3   6     1006.51     1109.20     10.14 o 
  -2   3   6       19.67       29.03      3.19 o 
  -1   3   6      392.47      443.82      6.67 o 
   0   3   6      318.49      392.25      6.70 o 
   1   3   6        5.63        9.67      3.20 o 
   2   3   6      237.09      238.67      6.15 o 
   3   3   6        8.25        7.67      3.90 o 
   4   3   6      119.77      115.87      6.15 o 
   5   3   6       10.89       10.74      5.53 o 
   6   3   6       68.40       61.06      6.31 o 
   7   3   6       18.53       25.22      5.85 o 
   8   3   6        1.39        1.48      6.24 o 
 -12   4   6        9.50       14.70      5.70 o 
 -11   4   6       35.51       40.54      5.83 o 
 -10   4   6        1.49        6.03      4.38 o 
  -9   4   6       54.95       55.37      5.43 o 
  -8   4   6       11.78       15.98      4.00 o 
  -7   4   6      145.65      130.99      5.41 o 
  -6   4   6      267.53      255.58      6.28 o 
  -5   4   6      153.90      152.84      4.79 o 
  -4   4   6       24.14       18.59      3.05 o 
  -3   4   6     1347.24     1384.85     11.65 o 
  -2   4   6      915.04      995.40      9.92 o 
  -1   4   6       75.72       82.52      3.83 o 
   0   4   6       29.00       20.68      3.32 o 
   1   4   6        0.57        2.67      3.03 o 
   2   4   6        5.22       10.48      3.45 o 
   3   4   6      204.16      190.22      6.38 o 
   4   4   6       37.55       24.45      5.32 o 
   5   4   6       14.95       10.41      5.58 o 
   6   4   6      116.55      111.39      7.61 o 
   7   4   6        0.00       -5.88      5.88 o 
   8   4   6       22.19       22.94      6.69 o 
 -12   5   6       11.05       12.04      6.14 o 
 -11   5   6        9.12       18.41      5.57 o 
 -10   5   6       67.56       64.02      6.05 o 
  -9   5   6        0.82        0.80      4.59 o 
  -8   5   6       20.84       17.45      4.58 o 
  -7   5   6       67.47       58.95      4.52 o 
  -6   5   6       79.59       68.79      4.52 o 
  -5   5   6       25.55       20.93      3.58 o 
  -4   5   6       29.88       32.95      3.34 o 
  -3   5   6       94.26      115.47      4.44 o 
  -2   5   6       13.59       21.85      3.12 o 
  -1   5   6       91.89      106.41      4.35 o 
   0   5   6      548.54      494.06      7.64 o 
   1   5   6        7.73        6.17      3.57 o 
   2   5   6      127.09      127.59      5.59 o 
   3   5   6      248.56      280.26      7.44 o 
   4   5   6      217.55      214.04      7.42 o 
   5   5   6        4.13       -5.33      5.75 o 
   6   5   6      121.05       97.67      7.05 o 
   7   5   6       26.60       24.34      6.48 o 
   8   5   6       12.30        7.84      6.57 o 
 -12   6   6       21.13       12.71      6.90 o 
 -11   6   6        1.06       -2.91      5.60 o 
 -10   6   6        3.18        5.46      5.03 o 
  -9   6   6        4.97       -1.11      4.60 o 
  -8   6   6      234.10      233.96      7.56 o 
  -7   6   6        0.11       -3.23      3.69 o 
  -6   6   6        1.30       -3.49      3.49 o 
  -5   6   6      691.14      632.52      9.18 o 
  -4   6   6      217.74      215.91      5.82 o 
  -3   6   6      369.61      389.70      7.07 o 
  -2   6   6        3.29        7.14      3.06 o 
  -1   6   6        0.07        2.05      3.09 o 
   0   6   6      104.07       79.23      4.24 o 
   1   6   6        0.00        1.15      3.56 o 
   2   6   6       45.15       46.68      4.55 o 
   3   6   6      411.14      397.70      8.59 o 
   4   6   6       10.36       10.65      5.16 o 
   5   6   6      134.01      143.68      7.72 o 
   6   6   6       22.58       22.37      5.73 o 
   7   6   6       13.81        0.18      6.22 o 
 -12   7   6        8.02        4.16      6.25 o 
 -11   7   6        4.56       14.79      6.05 o 
 -10   7   6       47.85       49.46      6.03 o 
  -9   7   6        4.96        0.00      4.84 o 
  -8   7   6       71.82       75.08      5.67 o 
  -7   7   6       41.46       45.54      4.53 o 
  -6   7   6        0.34        2.38      3.60 o 
  -5   7   6      270.70      247.16      6.52 o 
  -4   7   6       58.92       59.34      4.12 o 
  -3   7   6        2.33        1.76      3.46 o 
  -2   7   6       79.19       85.49      4.44 o 
  -1   7   6        9.16        2.47      3.48 o 
   0   7   6      251.95      238.68      6.35 o 
   1   7   6       99.14      116.88      5.32 o 
   2   7   6      232.79      237.98      7.12 o 
   3   7   6       22.00       20.39      5.16 o 
   4   7   6       30.46       22.10      5.79 o 
   5   7   6      369.35      334.22     10.05 o 
   6   7   6        1.44        1.96      5.41 o 
   7   7   6        0.89       -5.54      5.70 o 
 -11   8   6        8.51        7.34      6.61 o 
 -10   8   6       39.75       50.18      6.35 o 
  -9   8   6       44.01       46.65      5.36 o 
  -8   8   6       38.99       36.90      5.30 o 
  -7   8   6      158.45      159.45      6.20 o 
  -6   8   6        1.44        3.71      4.03 o 
  -5   8   6        0.53       -1.99      3.76 o 
  -4   8   6       68.34       72.63      4.79 o 
  -3   8   6      234.64      247.78      6.57 o 
  -2   8   6       82.85       73.24      4.78 o 
  -1   8   6      200.03      235.73      6.25 o 
   0   8   6      291.42      296.42      7.00 o 
   1   8   6      229.39      208.22      6.78 o 
   2   8   6       35.19       37.45      5.07 o 
   3   8   6      530.66      507.92     10.19 o 
   4   8   6       22.99        7.47      5.58 o 
   5   8   6       12.49       14.44      5.55 o 
   6   8   6        8.65        5.73      5.39 o 
   7   8   6       15.17        9.56      6.41 o 
 -11   9   6      116.27      155.32      8.79 o 
 -10   9   6       39.00       29.65      6.07 o 
  -9   9   6        9.31       23.70      5.01 o 
  -8   9   6        0.01        1.82      4.50 o 
  -7   9   6        1.43        7.45      3.99 o 
  -6   9   6       39.13       37.56      4.86 o 
  -5   9   6        8.40        3.56      4.18 o 
  -4   9   6       78.47       70.62      4.87 o 
  -3   9   6      393.63      388.90      8.24 o 
  -2   9   6      364.37      380.47      7.89 o 
  -1   9   6       11.98       24.10      4.01 o 
   0   9   6      108.08      131.45      5.91 o 
   1   9   6      822.42      848.36     12.03 o 
   2   9   6        4.88        1.82      4.76 o 
   3   9   6        0.07        8.36      4.68 o 
   4   9   6        1.88        1.48      4.88 o 
   5   9   6        3.44       -0.49      5.36 o 
   6   9   6       54.03       51.45      6.62 o 
   7   9   6       40.98       40.22      6.88 o 
 -11  10   6       36.63       36.11      7.15 o 
 -10  10   6       99.34      104.22      7.56 o 
  -9  10   6       40.59       46.94      5.69 o 
  -8  10   6      127.98      111.95      6.80 o 
  -7  10   6       54.14       55.31      5.11 o 
  -6  10   6       25.08       20.17      4.88 o 
  -5  10   6       62.56       56.08      5.40 o 
  -4  10   6      113.60      110.55      5.94 o 
  -3  10   6        1.69       -4.31      4.31 o 
  -2  10   6        0.23        4.85      3.71 o 
  -1  10   6      140.37      133.94      5.96 o 
   0  10   6      148.19      125.43      6.15 o 
   1  10   6       35.79       30.85      5.16 o 
   2  10   6      137.32      118.49      6.37 o 
   3  10   6       49.78       40.53      5.33 o 
   4  10   6        7.22       16.90      4.97 o 
   5  10   6        2.41       -1.49      5.49 o 
   6  10   6        0.56        3.07      5.79 o 
 -10  11   6        3.59        1.26      5.95 o 
  -9  11   6        2.50        2.52      5.41 o 
  -8  11   6        0.00        4.47      4.77 o 
  -7  11   6        8.50       -0.15      4.71 o 
  -6  11   6       76.28       74.94      5.80 o 
  -5  11   6      213.32      202.99      7.43 o 
  -4  11   6       15.84       14.89      4.95 o 
  -3  11   6      460.43      475.40      9.89 o 
  -2  11   6       33.88       28.00      4.78 o 
  -1  11   6       16.80       12.09      4.57 o 
   0  11   6      135.68      155.65      6.55 o 
   1  11   6       25.30       20.69      4.92 o 
   2  11   6       71.17       64.09      5.58 o 
   3  11   6       19.51       13.51      4.91 o 
   4  11   6       11.44        5.20      5.42 o 
   5  11   6       44.73       49.79      6.46 o 
   6  11   6       34.84       41.26      6.75 o 
 -10  12   6        2.61        7.70      5.84 o 
  -9  12   6       11.11       11.63      5.81 o 
  -8  12   6        7.89        2.92      5.13 o 
  -7  12   6        4.77       -0.31      5.18 o 
  -6  12   6        6.52       10.76      4.61 o 
  -5  12   6        2.26        3.59      4.92 o 
  -4  12   6       92.02      110.72      6.36 o 
  -3  12   6      195.09      191.57      7.63 o 
  -2  12   6       41.41       46.90      5.32 o 
  -1  12   6       31.30       32.87      5.07 o 
   0  12   6       63.23       59.38      5.50 o 
   1  12   6        0.87        6.84      4.55 o 
   2  12   6       13.05        7.23      4.98 o 
   3  12   6       89.86       83.31      6.50 o 
   4  12   6       11.85       13.14      5.43 o 
   5  12   6       29.66       25.58      6.42 o 
  -9  13   6        0.39        3.30      5.48 o 
  -8  13   6        2.26        6.83      4.98 o 
  -7  13   6       14.60       14.57      4.98 o 
  -6  13   6        9.33       19.19      4.81 o 
  -5  13   6       14.90       15.42      4.82 o 
  -4  13   6       31.82       29.58      5.35 o 
  -3  13   6       64.67       59.79      5.85 o 
  -2  13   6       18.72        8.83      5.27 o 
  -1  13   6       14.49       10.55      5.32 o 
   0  13   6       76.59       73.56      6.19 o 
   1  13   6        3.48        7.42      4.88 o 
   2  13   6       47.59       40.42      5.91 o 
   3  13   6       40.81       50.53      5.84 o 
   4  13   6        0.30        1.26      5.35 o 
   5  13   6        0.12        7.03      5.87 o 
  -8  14   6        1.25       -0.92      5.89 o 
  -7  14   6        5.18        4.55      5.43 o 
  -6  14   6        6.31        5.39      5.35 o 
  -5  14   6        0.00        3.09      4.76 o 
  -4  14   6        0.82        3.45      4.83 o 
  -3  14   6       20.77       17.75      5.49 o 
  -2  14   6       18.79       24.69      5.57 o 
  -1  14   6       21.21       22.70      5.36 o 
   0  14   6        3.94       11.95      4.59 o 
   1  14   6        5.01       13.37      4.83 o 
   2  14   6        2.96        8.86      5.06 o 
   3  14   6        0.44       -4.57      5.48 o 
   4  14   6        2.17       -4.02      5.81 o 
  -7  15   6        1.34       -0.18      5.86 o 
  -6  15   6        6.56        1.97      5.67 o 
  -5  15   6        7.60       -1.38      5.52 o 
  -4  15   6       33.08       41.04      5.85 o 
  -3  15   6        0.00        0.17      5.16 o 
  -2  15   6       66.07       70.58      6.44 o 
  -1  15   6       25.77       27.79      5.68 o 
   0  15   6       20.72       16.97      5.71 o 
   1  15   6        6.85        9.42      4.86 o 
   2  15   6        3.93        4.79      5.36 o 
   3  15   6        1.29        8.78      5.54 o 
  -6  16   6        0.01       -1.87      5.84 o 
  -5  16   6        9.93        6.24      5.98 o 
  -4  16   6       20.83       23.21      6.29 o 
  -3  16   6       18.11       38.28      5.67 o 
  -2  16   6       43.29       47.87      6.70 o 
  -1  16   6        6.11       13.55      5.78 o 
   0  16   6        0.10        3.79      5.15 o 
   1  16   6        3.55        4.62      5.24 o 
   2  16   6        8.68       21.02      5.59 o 
  -5  17   6        2.05       -6.39      6.39 o 
  -4  17   6        0.04       -5.90      5.90 o 
  -3  17   6        2.59       11.33      6.01 o 
  -2  17   6       11.52       13.90      5.98 o 
  -1  17   6        4.23        2.99      5.63 o 
   0  17   6        3.84        1.91      5.93 o 
 -13   0   7       14.86       10.31      6.25 o 
 -11   0   7      111.42      103.91      7.02 o 
  -9   0   7       17.78       14.01      4.44 o 
  -7   0   7       16.19       13.29      3.15 o 
  -5   0   7      133.27      125.87      4.99 o 
  -3   0   7      840.63      855.45      9.34 o 
  -1   0   7       16.88       27.12      3.63 o 
   1   0   7      229.35      205.43      6.02 o 
   3   0   7     1198.19     1101.60     13.36 o 
   5   0   7       23.79       22.12      6.54 o 
   7   0   7        0.14        5.05      6.15 o 
 -13   1   7        0.51        7.80      5.92 o 
 -12   1   7        6.25        2.11      5.46 o 
 -11   1   7        8.05       14.48      5.40 o 
 -10   1   7       81.38       83.29      5.92 o 
  -9   1   7       11.13        0.80      4.56 o 
  -8   1   7       11.57       14.42      4.01 o 
  -7   1   7        0.15        2.01      3.17 o 
  -6   1   7       84.43       67.54      4.16 o 
  -5   1   7     1511.62     1440.65     12.98 o 
  -4   1   7        6.32       -3.42      3.42 o 
  -3   1   7       13.62       11.61      3.15 o 
  -2   1   7      566.46      589.00      8.04 o 
  -1   1   7       47.97       51.94      4.01 o 
   0   1   7      129.82      145.23      5.01 o 
   1   1   7      470.22      472.10      8.37 o 
   2   1   7        7.07        7.18      3.85 o 
   3   1   7        5.98        5.84      4.71 o 
   4   1   7        0.24        4.07      4.94 o 
   5   1   7      659.54      616.25     12.31 o 
   6   1   7        9.89        7.96      6.16 o 
   7   1   7       15.52       28.94      6.31 o 
 -12   2   7        0.40       -1.60      5.32 o 
 -11   2   7        2.28        5.45      4.93 o 
 -10   2   7        0.66        2.29      4.81 o 
  -9   2   7       72.20       67.18      5.76 o 
  -8   2   7      217.44      208.25      6.75 o 
  -7   2   7        0.23        5.67      3.32 o 
  -6   2   7      207.12      178.19      5.50 o 
  -5   2   7        0.29        5.74      3.19 o 
  -4   2   7      251.03      252.91      6.05 o 
  -3   2   7      157.13      210.88      5.43 o 
  -2   2   7      122.25      129.43      4.76 o 
  -1   2   7      290.39      356.95      6.70 o 
   0   2   7      174.24      180.10      5.51 o 
   1   2   7       52.94       56.33      4.51 o 
   2   2   7        5.93        4.29      4.01 o 
   3   2   7      710.10      625.87     10.45 o 
   4   2   7      131.55      119.92      6.59 o 
   5   2   7       13.81        9.51      6.22 o 
   6   2   7       60.94       63.01      6.56 o 
   7   2   7       61.70       70.25      7.41 o 
 -12   3   7        8.10        9.13      5.69 o 
 -11   3   7        2.80        6.09      5.12 o 
 -10   3   7        8.15        1.59      4.82 o 
  -9   3   7      235.69      238.67      7.84 o 
  -8   3   7       20.97       27.75      4.47 o 
  -7   3   7        1.77        3.27      3.92 o 
  -6   3   7        6.44        3.47      3.40 o 
  -5   3   7       51.08       54.79      3.86 o 
  -4   3   7      708.55      681.11      8.93 o 
  -3   3   7       76.87       91.32      4.26 o 
  -2   3   7      894.74      951.23     10.26 o 
  -1   3   7        1.03        4.67      3.09 o 
   0   3   7       62.60       58.54      4.21 o 
   1   3   7      832.21      833.81     10.70 o 
   2   3   7        0.77        1.01      4.00 o 
   3   3   7      102.63      102.97      5.88 o 
   4   3   7      177.29      161.24      7.15 o 
   5   3   7      153.90      145.52      7.91 o 
   6   3   7        0.25       13.89      5.67 o 
   7   3   7       15.82       15.19      6.73 o 
 -12   4   7        3.06       -0.18      5.42 o 
 -11   4   7        6.10       14.87      5.44 o 
 -10   4   7       41.72       38.60      5.30 o 
  -9   4   7        1.80        4.52      4.66 o 
  -8   4   7       24.02       18.20      4.68 o 
  -7   4   7      469.92      433.37      8.48 o 
  -6   4   7       86.77       87.12      4.75 o 
  -5   4   7       15.79       14.61      3.33 o 
  -4   4   7       37.75       31.59      3.72 o 
  -3   4   7        0.77        2.25      3.21 o 
  -2   4   7      174.99      196.13      5.54 o 
  -1   4   7        4.44        6.69      3.17 o 
   0   4   7        1.63        4.35      3.68 o 
   1   4   7      163.39      159.86      5.84 o 
   2   4   7       72.14       66.93      5.39 o 
   3   4   7      125.82      128.94      6.15 o 
   4   4   7       10.44        8.96      5.19 o 
   5   4   7      125.46       94.77      7.48 o 
   6   4   7       48.62       56.25      6.49 o 
   7   4   7       35.00       52.20      6.61 o 
 -12   5   7        7.20       11.85      6.16 o 
 -11   5   7        5.93       10.90      5.27 o 
 -10   5   7        4.02       12.42      4.89 o 
  -9   5   7       37.28       35.06      5.35 o 
  -8   5   7        5.51       19.71      4.25 o 
  -7   5   7       93.80       83.94      5.31 o 
  -6   5   7      161.13      139.50      5.62 o 
  -5   5   7      317.65      294.34      6.95 o 
  -4   5   7       11.24       13.27      3.41 o 
  -3   5   7       18.62       23.57      3.51 o 
  -2   5   7      288.12      303.05      6.60 o 
  -1   5   7       43.33       36.90      4.12 o 
   0   5   7      133.97      141.50      5.36 o 
   1   5   7        1.51        4.89      4.05 o 
   2   5   7       66.85       56.56      5.41 o 
   3   5   7       66.41       64.24      5.48 o 
   4   5   7       47.59       38.00      6.00 o 
   5   5   7       36.27       37.85      6.56 o 
   6   5   7        4.68        4.27      5.70 o 
   7   5   7        3.40        1.85      5.88 o 
 -12   6   7        0.19       -2.65      6.24 o 
 -11   6   7        2.49       -2.79      5.35 o 
 -10   6   7       38.95       30.00      5.75 o 
  -9   6   7       18.99       19.83      5.33 o 
  -8   6   7      130.68      136.99      6.75 o 
  -7   6   7      120.33      107.64      5.56 o 
  -6   6   7        1.39        2.27      3.77 o 
  -5   6   7       88.79       86.91      4.79 o 
  -4   6   7       66.08       65.06      4.46 o 
  -3   6   7       44.47       30.32      4.12 o 
  -2   6   7        3.91        2.42      3.38 o 
  -1   6   7      296.06      330.55      7.24 o 
   0   6   7       68.81       96.50      5.00 o 
   1   6   7      465.20      483.87      9.21 o 
   2   6   7      162.65      161.74      6.92 o 
   3   6   7      125.02      125.42      6.80 o 
   4   6   7       70.26       87.35      6.84 o 
   5   6   7        8.78       -0.98      6.23 o 
   6   6   7       15.39       22.18      6.04 o 
   7   6   7        0.11       -0.57      6.43 o 
 -12   7   7        4.86        9.10      6.46 o 
 -11   7   7        0.09       -5.83      5.83 o 
 -10   7   7        2.88       -5.24      5.24 o 
  -9   7   7       83.27       87.21      6.45 o 
  -8   7   7       54.65       36.13      5.40 o 
  -7   7   7       41.72       42.66      4.87 o 
  -6   7   7      208.23      209.58      6.99 o 
  -5   7   7        1.19        1.91      3.56 o 
  -4   7   7        0.02        0.11      3.60 o 
  -3   7   7        0.22       -3.94      3.94 o 
  -2   7   7        5.27        4.15      3.87 o 
  -1   7   7      803.69      802.66     11.06 o 
   0   7   7      344.63      357.26      7.88 o 
   1   7   7       11.92       11.69      4.78 o 
   2   7   7       64.47       67.25      5.84 o 
   3   7   7      124.60      127.20      7.15 o 
   4   7   7      498.50      500.79     11.28 o 
   5   7   7        0.00        3.69      5.48 o 
   6   7   7       24.78       27.03      6.54 o 
 -11   8   7        2.64       -2.00      5.96 o 
 -10   8   7       19.71       13.40      5.77 o 
  -9   8   7       29.32       27.53      5.61 o 
  -8   8   7       45.06       38.89      5.14 o 
  -7   8   7       89.83       79.02      5.49 o 
  -6   8   7       21.49       28.29      4.68 o 
  -5   8   7       94.24       95.90      5.50 o 
  -4   8   7       70.84       75.43      4.78 o 
  -3   8   7      152.94      164.35      6.04 o 
  -2   8   7       87.12       71.62      4.92 o 
  -1   8   7       71.40       74.33      5.23 o 
   0   8   7        6.83        6.53      4.53 o 
   1   8   7       37.06       29.96      4.98 o 
   2   8   7      417.46      420.14      9.49 o 
   3   8   7       23.07       24.69      5.44 o 
   4   8   7        0.26       -2.21      5.79 o 
   5   8   7       25.05       33.43      6.42 o 
   6   8   7       11.01       10.94      6.09 o 
 -11   9   7        1.39       -6.03      6.03 o 
 -10   9   7        7.82       10.80      5.59 o 
  -9   9   7       47.95       36.44      6.13 o 
  -8   9   7        5.49        7.73      4.91 o 
  -7   9   7        6.13        2.96      4.04 o 
  -6   9   7       41.37       37.81      4.95 o 
  -5   9   7      703.76      691.32     11.35 o 
  -4   9   7      162.42      149.19      6.10 o 
  -3   9   7        4.32       11.53      4.17 o 
  -2   9   7        2.48        4.84      4.04 o 
  -1   9   7       16.80       11.28      4.48 o 
   0   9   7      309.88      321.53      8.22 o 
   1   9   7        0.87        2.17      4.58 o 
   2   9   7        1.88        4.00      4.85 o 
   3   9   7        0.08        6.01      4.84 o 
   4   9   7        0.56       -3.88      5.55 o 
   5   9   7       77.65       79.65      7.11 o 
   6   9   7       14.86       17.69      5.95 o 
 -10  10   7       30.61       39.62      6.22 o 
  -9  10   7        0.00        6.60      5.18 o 
  -8  10   7       47.92       42.00      5.63 o 
  -7  10   7        3.34        4.52      4.31 o 
  -6  10   7       15.77       16.06      4.88 o 
  -5  10   7      207.36      190.55      7.48 o 
  -4  10   7        8.20       12.64      4.57 o 
  -3  10   7      207.60      187.48      7.02 o 
  -2  10   7       40.45       52.11      4.95 o 
  -1  10   7        4.81        3.34      4.27 o 
   0  10   7        5.76        6.88      4.84 o 
   1  10   7       53.17       50.97      5.80 o 
   2  10   7       48.62       44.00      5.61 o 
   3  10   7       73.84       89.05      6.35 o 
   4  10   7        0.15        4.72      5.52 o 
   5  10   7        4.32       -4.68      5.94 o 
 -10  11   7        1.07       -5.93      5.93 o 
  -9  11   7       10.52        6.03      5.58 o 
  -8  11   7        1.67       -1.27      4.89 o 
  -7  11   7       38.74       38.21      5.70 o 
  -6  11   7        5.80        6.93      4.67 o 
  -5  11   7       64.86       64.70      5.67 o 
  -4  11   7       47.30       39.08      5.30 o 
  -3  11   7       22.89       33.14      5.17 o 
  -2  11   7        0.19       -3.28      4.50 o 
  -1  11   7       52.79       50.42      5.70 o 
   0  11   7      815.14      800.70     12.94 o 
   1  11   7       21.52       31.88      5.49 o 
   2  11   7        2.32       10.42      5.11 o 
   3  11   7       32.30       24.22      5.60 o 
   4  11   7       36.25       42.58      6.24 o 
   5  11   7       73.58       66.30      7.50 o 
  -9  12   7       15.37       15.22      6.13 o 
  -8  12   7        3.54        6.34      5.06 o 
  -7  12   7        9.18        3.73      4.98 o 
  -6  12   7        9.50       14.05      4.71 o 
  -5  12   7       11.02       12.99      5.08 o 
  -4  12   7       16.04       15.34      4.88 o 
  -3  12   7       22.04       22.93      5.21 o 
  -2  12   7       46.50       41.90      5.35 o 
  -1  12   7        2.81       -4.90      4.90 o 
   0  12   7       16.00        9.24      5.34 o 
   1  12   7       28.96       20.64      5.52 o 
   2  12   7       42.73       40.90      5.99 o 
   3  12   7        2.10       -5.28      5.28 o 
   4  12   7        2.53        2.98      5.70 o 
  -9  13   7        0.04        7.13      5.71 o 
  -8  13   7       20.82       12.46      5.70 o 
  -7  13   7       36.98       51.40      6.12 o 
  -6  13   7        0.00       -3.14      4.92 o 
  -5  13   7       24.19       28.33      5.52 o 
  -4  13   7       13.00       10.56      5.11 o 
  -3  13   7        1.98        6.30      5.05 o 
  -2  13   7       84.04       71.13      6.55 o 
  -1  13   7        3.62        8.43      5.06 o 
   0  13   7        1.35       -5.16      5.16 o 
   1  13   7        0.83        3.58      4.90 o 
   2  13   7       11.07       10.16      5.52 o 
   3  13   7       22.54       19.49      6.19 o 
  -8  14   7        1.58        7.35      5.81 o 
  -7  14   7        4.27       19.71      5.61 o 
  -6  14   7       32.66       37.07      5.82 o 
  -5  14   7        2.81        7.64      5.14 o 
  -4  14   7        6.93       11.05      4.99 o 
  -3  14   7        3.17        3.01      5.20 o 
  -2  14   7        0.58        6.84      5.15 o 
  -1  14   7        0.74       -1.01      5.14 o 
   0  14   7        0.32       -3.23      5.27 o 
   1  14   7        1.17       -0.52      5.11 o 
   2  14   7        4.03        1.47      5.54 o 
   3  14   7       26.77       34.21      6.60 o 
  -7  15   7       10.80       12.72      5.92 o 
  -6  15   7        3.27        7.67      5.54 o 
  -5  15   7        1.09        3.42      5.34 o 
  -4  15   7        0.63        2.28      5.21 o 
  -3  15   7        6.30       10.68      5.68 o 
  -2  15   7      114.45      110.11      7.81 o 
  -1  15   7       35.38       42.22      6.59 o 
   0  15   7       10.92        9.20      5.67 o 
   1  15   7        1.64        5.18      5.04 o 
   2  15   7       23.91       15.71      6.43 o 
  -5  16   7        1.35        5.34      5.62 o 
  -4  16   7       46.33       48.71      6.51 o 
  -3  16   7       23.31       11.52      5.99 o 
  -2  16   7        4.57       -1.10      5.72 o 
  -1  16   7       29.19       30.54      6.39 o 
   0  16   7        1.63        8.17      5.49 o 
 -12   0   8       39.01       42.38      6.21 o 
 -10   0   8        9.11        4.17      4.74 o 
  -8   0   8        3.22        2.29      3.78 o 
  -6   0   8       96.18       74.91      4.77 o 
  -4   0   8     1357.35     1318.85     13.06 o 
  -2   0   8       16.83       23.84      3.60 o 
   0   0   8       48.48       59.59      4.75 o 
   2   0   8      800.40      705.05     11.26 o 
   4   0   8      411.70      362.65     10.22 o 
   6   0   8        4.28       11.43      6.30 o 
 -12   1   8        5.91        5.40      5.34 o 
 -11   1   8       17.84       18.17      5.53 o 
 -10   1   8       15.47       14.27      4.90 o 
  -9   1   8        0.01        9.18      4.20 o 
  -8   1   8      114.40      104.22      5.61 o 
  -7   1   8        5.98        5.14      3.71 o 
  -6   1   8      262.15      243.62      6.44 o 
  -5   1   8       54.24       46.27      4.34 o 
  -4   1   8       13.01       15.97      3.71 o 
  -3   1   8      261.28      251.89      6.29 o 
  -2   1   8       38.26       34.62      3.88 o 
  -1   1   8        0.75        4.97      3.47 o 
   0   1   8       80.04       81.84      4.93 o 
   1   1   8       10.93       13.02      4.18 o 
   2   1   8        1.08       -4.41      4.41 o 
   3   1   8        0.02       -4.90      4.90 o 
   4   1   8      203.43      178.22      8.20 o 
   5   1   8        5.53        6.81      6.09 o 
   6   1   8        0.18        6.80      5.82 o 
 -12   2   8       16.66       20.45      5.99 o 
 -11   2   8        1.80        8.57      5.13 o 
 -10   2   8       73.25       68.54      6.01 o 
  -9   2   8       59.59       63.48      5.73 o 
  -8   2   8      199.44      166.97      6.68 o 
  -7   2   8       39.15       32.70      4.33 o 
  -6   2   8        8.98        9.90      3.62 o 
  -5   2   8       24.56       20.39      3.79 o 
  -4   2   8       45.70       52.85      4.13 o 
  -3   2   8       48.87       56.59      4.11 o 
  -2   2   8       18.43       16.03      3.88 o 
  -1   2   8      155.98      163.08      5.82 o 
   0   2   8       99.35       88.69      5.04 o 
   1   2   8        7.56       13.04      3.98 o 
   2   2   8       51.46       42.39      4.99 o 
   3   2   8       75.68       64.81      5.94 o 
   4   2   8       96.52       81.96      6.69 o 
   5   2   8       37.52       33.13      6.81 o 
   6   2   8        1.42        5.94      6.07 o 
 -12   3   8        0.91       -3.67      5.74 o 
 -11   3   8        5.43        8.45      5.26 o 
 -10   3   8       12.98       16.21      5.00 o 
  -9   3   8        0.14       -3.24      4.98 o 
  -8   3   8       31.12       33.09      4.77 o 
  -7   3   8       19.38       16.10      3.95 o 
  -6   3   8       17.71       18.32      4.00 o 
  -5   3   8       98.05      103.00      4.85 o 
  -4   3   8       13.51       14.10      3.62 o 
  -3   3   8      119.47      115.47      5.20 o 
  -2   3   8        8.58        5.18      3.83 o 
  -1   3   8        4.41        5.61      3.67 o 
   0   3   8      251.08      260.99      7.24 o 
   1   3   8        3.17        5.91      4.22 o 
   2   3   8       59.05       56.16      5.18 o 
   3   3   8      165.60      142.27      6.96 o 
   4   3   8       12.75       21.58      5.47 o 
   5   3   8        2.64       16.74      5.63 o 
   6   3   8       23.92       19.03      6.64 o 
 -12   4   8        0.89        4.27      5.59 o 
 -11   4   8        5.80        7.89      5.34 o 
 -10   4   8        1.17       -4.90      4.90 o 
  -9   4   8       66.09       69.01      6.03 o 
  -8   4   8      187.61      153.92      6.94 o 
  -7   4   8        0.36       -0.47      4.05 o 
  -6   4   8        2.73        1.03      3.75 o 
  -5   4   8      171.54      159.29      5.63 o 
  -4   4   8       45.49       52.34      4.52 o 
  -3   4   8       51.25       56.99      4.59 o 
  -2   4   8        5.36        4.80      3.87 o 
  -1   4   8      808.92      838.38     11.09 o 
   0   4   8      172.11      171.50      6.52 o 
   1   4   8      111.45      120.99      5.94 o 
   2   4   8       25.65       20.40      5.02 o 
   3   4   8        0.01        3.85      4.90 o 
   4   4   8        1.69       14.33      5.22 o 
   5   4   8       65.05       61.76      6.92 o 
   6   4   8       15.27       19.65      6.56 o 
 -12   5   8        9.90       18.32      5.93 o 
 -11   5   8        2.69       14.16      5.25 o 
 -10   5   8        9.98        7.52      5.25 o 
  -9   5   8      120.56      114.32      7.21 o 
  -8   5   8      406.70      401.54      9.43 o 
  -7   5   8        0.00       -4.10      4.10 o 
  -6   5   8        7.10        9.22      4.13 o 
  -5   5   8        0.24        6.51      3.71 o 
  -4   5   8      132.09      132.27      5.79 o 
  -3   5   8      354.91      365.01      7.99 o 
  -2   5   8        1.09        1.20      3.78 o 
  -1   5   8      244.25      278.33      7.44 o 
   0   5   8      137.60      133.96      6.03 o 
   1   5   8       52.02       29.24      5.45 o 
   2   5   8      161.38      148.40      6.74 o 
   3   5   8        0.60       -4.81      5.40 o 
   4   5   8      113.04      115.41      7.34 o 
   5   5   8        0.00        7.71      5.94 o 
   6   5   8        0.27        7.95      5.86 o 
 -12   6   8        0.00       11.56      5.82 o 
 -11   6   8       14.92       14.13      5.83 o 
 -10   6   8       21.79       15.75      5.51 o 
  -9   6   8       72.31       78.91      6.69 o 
  -8   6   8       22.74       16.25      5.38 o 
  -7   6   8       11.52       11.43      4.45 o 
  -6   6   8      318.99      297.53      7.82 o 
  -5   6   8      152.67      143.02      6.13 o 
  -4   6   8      444.04      446.30      8.85 o 
  -3   6   8      226.39      224.42      6.88 o 
  -2   6   8       31.76       34.27      4.63 o 
  -1   6   8       11.72       20.30      4.42 o 
   0   6   8      821.10      778.36     11.45 o 
   1   6   8      242.31      236.22      8.01 o 
   2   6   8       63.15       72.05      6.21 o 
   3   6   8       25.33       24.73      5.71 o 
   4   6   8        0.16        1.47      5.71 o 
   5   6   8       20.21       24.72      6.40 o 
   6   6   8       16.52       17.93      6.54 o 
 -11   7   8        0.10       -1.83      5.36 o 
 -10   7   8       39.52       43.98      6.15 o 
  -9   7   8       22.97       29.02      5.75 o 
  -8   7   8      116.38      128.69      6.88 o 
  -7   7   8      164.01      170.54      6.72 o 
  -6   7   8        6.31        6.88      4.63 o 
  -5   7   8        0.39        2.45      4.16 o 
  -4   7   8      448.71      462.90      9.30 o 
  -3   7   8      113.19      104.68      5.73 o 
  -2   7   8      170.07      163.83      6.25 o 
  -1   7   8      170.27      160.17      6.37 o 
   0   7   8        0.02        0.99      4.43 o 
   1   7   8        0.01       -1.24      4.89 o 
   2   7   8      137.64      125.40      7.34 o 
   3   7   8       68.00       58.47      6.54 o 
   4   7   8       11.06        8.55      6.06 o 
   5   7   8       52.15       59.74      6.93 o 
 -11   8   8        1.68       -2.40      5.79 o 
 -10   8   8        6.60       16.89      5.41 o 
  -9   8   8       17.75       21.46      5.44 o 
  -8   8   8        3.83       11.20      4.78 o 
  -7   8   8       29.96       35.44      4.87 o 
  -6   8   8       50.02       42.79      5.38 o 
  -5   8   8        4.80        0.77      4.52 o 
  -4   8   8      122.85      109.07      6.12 o 
  -3   8   8       97.85       89.91      6.00 o 
  -2   8   8        0.07       -3.16      4.28 o 
  -1   8   8       10.36        1.05      4.29 o 
   0   8   8       24.82       30.39      4.93 o 
   1   8   8       39.24       35.27      5.22 o 
   2   8   8       68.01       83.13      6.36 o 
   3   8   8        0.21        2.08      5.53 o 
   4   8   8      210.24      223.77      9.44 o 
   5   8   8        3.00        5.12      6.12 o 
 -11   9   8        0.01       12.20      5.69 o 
 -10   9   8        0.09       -4.06      5.59 o 
  -9   9   8       40.94       53.65      6.37 o 
  -8   9   8       64.70       68.02      5.94 o 
  -7   9   8       29.17       25.26      5.03 o 
  -6   9   8       12.40       10.53      5.14 o 
  -5   9   8      111.87      113.47      6.47 o 
  -4   9   8       18.73        9.27      5.19 o 
  -3   9   8        6.37        5.90      4.63 o 
  -2   9   8        4.18        0.00      4.28 o 
  -1   9   8        9.24        6.02      4.35 o 
   0   9   8        9.15        7.05      5.16 o 
   1   9   8       71.32       69.40      6.20 o 
   2   9   8       25.62       29.11      5.58 o 
   3   9   8       12.02        5.15      5.98 o 
   4   9   8       28.78       29.90      6.55 o 
   5   9   8       15.77       13.78      6.67 o 
 -10  10   8        2.01       10.46      5.59 o 
  -9  10   8       33.86       41.69      5.87 o 
  -8  10   8        0.42        2.85      4.87 o 
  -7  10   8        1.02       -4.66      4.66 o 
  -6  10   8       60.29       72.79      5.71 o 
  -5  10   8        5.23       11.07      4.95 o 
  -4  10   8      780.50      733.66     12.26 o 
  -3  10   8       13.43       15.58      4.99 o 
  -2  10   8        5.10        0.14      4.76 o 
  -1  10   8       96.98       88.29      6.05 o 
   0  10   8       39.09       42.20      5.80 o 
   1  10   8      174.79      168.30      7.86 o 
   2  10   8        4.69        5.75      5.67 o 
   3  10   8        3.23        8.06      5.81 o 
   4  10   8        0.08       -2.05      6.11 o 
 -10  11   8        7.25       12.07      5.92 o 
  -9  11   8        4.88       10.33      5.73 o 
  -8  11   8       28.24       31.61      5.83 o 
  -7  11   8        2.33        7.91      4.94 o 
  -6  11   8        3.16       -1.71      5.14 o 
  -5  11   8        7.09        3.34      5.16 o 
  -4  11   8        7.91        4.07      5.03 o 
  -3  11   8       18.31       17.66      5.31 o 
  -2  11   8      176.02      185.30      7.47 o 
  -1  11   8      181.13      169.87      7.42 o 
   0  11   8        0.54       -4.83      5.31 o 
   1  11   8        3.33        6.42      5.48 o 
   2  11   8        0.47       11.68      5.28 o 
   3  11   8       16.80       16.46      5.95 o 
   4  11   8       70.89       66.71      7.51 o 
  -9  12   8       25.23       28.82      6.12 o 
  -8  12   8       19.75       22.02      5.98 o 
  -7  12   8        5.25        7.98      4.97 o 
  -6  12   8       51.38       42.24      6.34 o 
  -5  12   8        0.05        2.40      5.00 o 
  -4  12   8        4.20       11.38      4.69 o 
  -3  12   8        0.15        7.62      5.01 o 
  -2  12   8        2.84       -0.80      5.12 o 
  -1  12   8       70.26       67.82      6.48 o 
   0  12   8        0.95        2.46      5.17 o 
   1  12   8       40.64       41.58      5.96 o 
   2  12   8        4.10       -0.36      5.45 o 
   3  12   8        3.71        5.87      6.15 o 
  -8  13   8       19.57       31.20      6.32 o 
  -7  13   8        0.00        2.86      5.58 o 
  -6  13   8        3.65       -1.56      5.24 o 
  -5  13   8        5.30       -5.47      5.47 o 
  -4  13   8        0.00        2.80      4.86 o 
  -3  13   8       10.52        2.18      5.61 o 
  -2  13   8       76.89       84.83      6.74 o 
  -1  13   8       50.19       57.52      6.32 o 
   0  13   8       10.79        6.57      5.72 o 
   1  13   8        0.31       -5.37      5.37 o 
   2  13   8       24.91       27.24      6.46 o 
  -7  14   8       50.96       68.24      6.90 o 
  -6  14   8        0.04        0.55      5.47 o 
  -5  14   8        4.65       20.55      5.31 o 
  -4  14   8        8.12       10.47      5.36 o 
  -3  14   8       16.50       12.10      6.21 o 
  -2  14   8        7.77        8.90      5.68 o 
  -1  14   8        0.14       -3.07      5.70 o 
   0  14   8       42.43       51.43      6.69 o 
   1  14   8        1.13        0.56      5.88 o 
  -6  15   8        0.50       -5.65      5.65 o 
  -5  15   8        3.04       -0.57      5.63 o 
  -4  15   8        8.00       11.89      5.93 o 
  -3  15   8       34.37       36.74      6.41 o 
  -2  15   8       59.31       72.79      6.87 o 
  -1  15   8        2.99       -0.74      6.05 o 
   0  15   8       53.67       48.80      7.13 o 
 -11   0   9       14.34       20.85      5.29 o 
  -9   0   9       43.06       32.90      5.38 o 
  -7   0   9      112.61      108.13      5.63 o 
  -5   0   9      331.78      337.99      7.91 o 
  -3   0   9        0.25       -3.63      3.93 o 
  -1   0   9       70.40       79.09      5.29 o 
   1   0   9      641.57      602.21     10.96 o 
   3   0   9        9.96       -0.60      5.29 o 
   5   0   9        7.67       12.11      6.26 o 
 -12   1   9        1.44        2.23      5.76 o 
 -11   1   9       15.24       14.95      5.71 o 
 -10   1   9        7.12        4.62      5.11 o 
  -9   1   9       29.75       33.57      5.36 o 
  -8   1   9        0.19       -4.38      4.38 o 
  -7   1   9       90.67       98.62      5.74 o 
  -6   1   9        0.68        3.25      3.82 o 
  -5   1   9       15.37       14.98      4.31 o 
  -4   1   9      131.03      140.87      5.83 o 
  -3   1   9       18.95       17.68      4.01 o 
  -2   1   9       44.25       57.93      4.71 o 
  -1   1   9      296.22      317.25      7.92 o 
   0   1   9       34.32       40.30      5.10 o 
   1   1   9        0.04       -2.81      4.73 o 
   2   1   9       13.99       10.40      5.04 o 
   3   1   9       38.60       39.61      5.45 o 
   4   1   9        1.51        0.49      5.78 o 
   5   1   9        4.91        4.23      6.52 o 
 -12   2   9        8.03        1.12      6.07 o 
 -11   2   9       24.75       23.59      5.92 o 
 -10   2   9       19.95       22.19      5.33 o 
  -9   2   9        5.33        1.62      4.94 o 
  -8   2   9       61.80       53.36      5.23 o 
  -7   2   9        7.46        0.88      4.24 o 
  -6   2   9       93.51       89.31      5.32 o 
  -5   2   9      312.84      324.82      7.65 o 
  -4   2   9      111.50      110.47      5.38 o 
  -3   2   9        0.34        0.92      4.18 o 
  -2   2   9        9.94        8.73      4.26 o 
  -1   2   9       36.87       37.42      4.70 o 
   0   2   9       86.14       91.80      5.52 o 
   1   2   9       10.84        9.71      4.79 o 
   2   2   9       63.93       56.24      5.83 o 
   3   2   9        5.19        1.37      5.32 o 
   4   2   9        1.81        3.96      5.68 o 
   5   2   9      125.13       89.18      7.96 o 
 -12   3   9        1.66        0.00      5.72 o 
 -11   3   9       10.59       11.57      5.83 o 
 -10   3   9       11.19        7.69      5.45 o 
  -9   3   9        3.83        3.57      4.72 o 
  -8   3   9      119.90      132.26      6.34 o 
  -7   3   9        0.88       -2.80      4.08 o 
  -6   3   9       17.51       20.75      4.34 o 
  -5   3   9       29.48       28.01      4.70 o 
  -4   3   9        9.89       14.53      4.61 o 
  -3   3   9       87.87       88.99      5.65 o 
  -2   3   9      246.11      257.13      7.43 o 
  -1   3   9        1.40        1.66      4.41 o 
   0   3   9        1.91        1.03      4.41 o 
   1   3   9       17.82       17.92      4.75 o 
   2   3   9      143.57      120.51      6.76 o 
   3   3   9       38.13       32.97      5.72 o 
   4   3   9        0.03        2.33      5.49 o 
   5   3   9        4.86        9.59      6.06 o 
 -12   4   9        0.59        3.06      5.93 o 
 -11   4   9       15.83       12.10      5.88 o 
 -10   4   9        0.13       -1.43      5.13 o 
  -9   4   9       34.55       29.52      5.63 o 
  -8   4   9       85.31       80.69      5.94 o 
  -7   4   9       17.41        9.18      4.27 o 
  -6   4   9       19.32       28.87      4.38 o 
  -5   4   9      312.06      290.77      7.86 o 
  -4   4   9      406.73      426.36      9.13 o 
  -3   4   9      157.11      171.15      6.58 o 
  -2   4   9      782.90      817.75     11.76 o 
  -1   4   9      194.15      192.98      7.05 o 
   0   4   9      124.92      115.73      6.24 o 
   1   4   9        7.67        6.93      5.12 o 
   2   4   9       61.14       57.54      6.07 o 
   3   4   9       79.65       82.26      6.80 o 
   4   4   9       66.12       58.24      7.12 o 
   5   4   9        3.57        6.60      6.24 o 
 -12   5   9        3.60       -2.72      6.09 o 
 -11   5   9        3.58        4.53      5.52 o 
 -10   5   9       27.63        9.49      5.86 o 
  -9   5   9       62.65       67.01      6.15 o 
  -8   5   9        1.56        0.84      4.56 o 
  -7   5   9        0.05        6.54      4.03 o 
  -6   5   9        4.59        6.06      4.08 o 
  -5   5   9       13.51       17.86      4.60 o 
  -4   5   9      467.68      469.06      9.83 o 
  -3   5   9        5.52        9.07      4.56 o 
  -2   5   9        3.05        6.18      4.72 o 
  -1   5   9       89.51       79.23      6.04 o 
   0   5   9      163.37      144.46      6.89 o 
   1   5   9      362.82      368.59      9.67 o 
   2   5   9        2.42        9.31      5.31 o 
   3   5   9       65.45       55.68      6.85 o 
   4   5   9       11.12       19.88      6.06 o 
   5   5   9        1.02       -2.24      6.26 o 
 -11   6   9       15.00       27.01      6.05 o 
 -10   6   9        1.24        3.52      5.25 o 
  -9   6   9       17.85       21.60      5.28 o 
  -8   6   9        0.29        1.48      4.78 o 
  -7   6   9      119.59      119.94      6.33 o 
  -6   6   9        3.91        8.26      4.41 o 
  -5   6   9      311.13      315.72      8.33 o 
  -4   6   9        3.40        3.61      4.66 o 
  -3   6   9      131.89      146.32      6.60 o 
  -2   6   9       46.22       52.94      5.44 o 
  -1   6   9      275.35      273.58      8.04 o 
   0   6   9        0.80        6.56      4.93 o 
   1   6   9       70.01       81.58      6.38 o 
   2   6   9       57.14       40.63      6.30 o 
   3   6   9       16.64       21.11      6.00 o 
   4   6   9       16.02       13.13      6.42 o 
 -11   7   9        0.90        1.48      5.59 o 
 -10   7   9        0.05        3.61      5.27 o 
  -9   7   9        1.24        1.94      5.10 o 
  -8   7   9       35.44       28.05      5.51 o 
  -7   7   9        0.01       -1.39      4.48 o 
  -6   7   9        5.08        1.12      4.54 o 
  -5   7   9       52.88       58.76      5.36 o 
  -4   7   9       46.53       36.97      5.31 o 
  -3   7   9      365.21      386.58      9.21 o 
  -2   7   9       10.33       11.82      4.46 o 
  -1   7   9       11.69       12.26      5.06 o 
   0   7   9       81.82       80.31      6.19 o 
   1   7   9       21.58       26.48      5.73 o 
   2   7   9        0.01        2.63      5.62 o 
   3   7   9        7.39        8.20      5.80 o 
   4   7   9       38.35       43.58      7.13 o 
 -11   8   9        6.91       17.35      5.91 o 
 -10   8   9        0.53        3.01      5.35 o 
  -9   8   9       57.80       59.15      6.36 o 
  -8   8   9        1.10       -2.68      5.10 o 
  -7   8   9       66.57       64.19      5.71 o 
  -6   8   9        0.13        4.09      4.88 o 
  -5   8   9      128.81      137.27      6.85 o 
  -4   8   9       15.23        8.29      5.02 o 
  -3   8   9       56.09       62.43      5.52 o 
  -2   8   9       16.30       14.58      4.90 o 
  -1   8   9       28.35       29.16      5.09 o 
   0   8   9       96.70       98.28      6.38 o 
   1   8   9       13.93       21.28      5.51 o 
   2   8   9        6.93       16.19      5.97 o 
   3   8   9      106.29       92.53      7.80 o 
   4   8   9        0.40        6.26      6.25 o 
 -10   9   9        0.17        2.20      5.36 o 
  -9   9   9       10.86       11.56      5.69 o 
  -8   9   9        6.60        4.10      4.86 o 
  -7   9   9        0.01       -0.60      4.68 o 
  -6   9   9      217.87      216.61      8.39 o 
  -5   9   9        0.07        2.80      5.38 o 
  -4   9   9       53.43       61.35      5.64 o 
  -3   9   9       63.86       65.19      5.92 o 
  -2   9   9       35.41       38.85      5.16 o 
  -1   9   9       40.03       46.36      5.57 o 
   0   9   9       14.42        4.04      5.30 o 
   1   9   9       16.25       10.40      5.65 o 
   2   9   9       10.49       23.35      5.71 o 
   3   9   9       10.91        8.24      6.63 o 
 -10  10   9        0.32       -2.44      5.67 o 
  -9  10   9        1.33        0.71      5.45 o 
  -8  10   9       12.77       17.29      5.54 o 
  -7  10   9        1.94        0.63      5.16 o 
  -6  10   9       15.93       13.13      5.56 o 
  -5  10   9       30.28       25.38      5.77 o 
  -4  10   9        0.09        2.39      4.78 o 
  -3  10   9       12.91       15.74      5.21 o 
  -2  10   9       20.50       19.36      5.45 o 
  -1  10   9        2.22        4.17      5.05 o 
   0  10   9        8.49        5.68      5.39 o 
   1  10   9        0.07       -2.06      5.57 o 
   2  10   9       45.40       47.83      6.83 o 
   3  10   9       14.24        7.59      6.78 o 
  -9  11   9        0.30        0.55      5.71 o 
  -8  11   9        2.06        3.12      5.42 o 
  -7  11   9        3.57        6.14      5.27 o 
  -6  11   9       45.46       51.93      6.17 o 
  -5  11   9        0.20       -1.95      5.20 o 
  -4  11   9        0.88        7.84      5.07 o 
  -3  11   9       96.05       99.62      6.97 o 
  -2  11   9       91.17       98.80      7.12 o 
  -1  11   9        3.18        1.46      5.43 o 
   0  11   9        0.02        1.19      5.32 o 
   1  11   9        0.01       -1.26      5.56 o 
   2  11   9        8.30       12.02      6.28 o 
  -8  12   9        4.02       -5.18      5.67 o 
  -7  12   9       12.40        7.86      6.01 o 
  -6  12   9       51.30       51.38      6.14 o 
  -5  12   9       20.98       16.23      5.76 o 
  -4  12   9        8.43        7.02      5.38 o 
  -3  12   9       26.39       27.03      5.77 o 
  -2  12   9        3.52        9.11      5.37 o 
  -1  12   9        4.05        4.42      5.53 o 
   0  12   9       22.50       26.19      6.16 o 
   1  12   9        7.41        3.50      5.86 o 
   2  12   9        4.21        6.75      6.16 o 
  -7  13   9        1.44        1.68      5.76 o 
  -6  13   9       19.00       22.69      5.70 o 
  -5  13   9       10.47        0.36      5.95 o 
  -4  13   9       31.83       39.79      5.91 o 
  -3  13   9       82.63       96.81      7.65 o 
  -2  13   9        0.04       -3.98      5.63 o 
  -1  13   9       44.32       57.60      6.94 o 
   0  13   9        7.07        8.53      6.00 o 
   1  13   9        0.53        7.32      5.90 o 
  -6  14   9        1.77       -1.71      5.73 o 
  -5  14   9        2.73        3.77      5.45 o 
  -4  14   9       10.66       18.84      6.01 o 
  -3  14   9       27.44       35.20      6.16 o 
  -2  14   9        9.06        0.74      5.90 o 
  -1  14   9      109.26      120.14      8.37 o 
 -12   0  10       68.87       91.27      7.74 o 
 -10   0  10      121.56      128.06      7.63 o 
  -8   0  10        0.54       -4.73      4.73 o 
  -6   0  10       69.93       63.20      5.18 o 
  -4   0  10      214.85      224.73      7.57 o 
  -2   0  10       69.12       70.23      5.30 o 
   0   0  10      528.65      547.39     11.29 o 
   2   0  10       19.43       19.05      5.37 o 
   4   0  10        1.62       -2.41      6.04 o 
 -12   1  10        0.61        1.16      6.21 o 
 -11   1  10        0.07       10.30      5.46 o 
 -10   1  10        1.67        9.24      5.35 o 
  -9   1  10       19.08       27.00      5.47 o 
  -8   1  10        0.70       -4.96      4.96 o 
  -7   1  10        5.76        8.41      4.50 o 
  -6   1  10      116.57      107.19      6.00 o 
  -5   1  10       36.19       33.73      5.12 o 
  -4   1  10      221.92      216.83      7.63 o 
  -3   1  10        2.48        0.00      4.42 o 
  -2   1  10       35.12       35.46      5.22 o 
  -1   1  10       36.48       36.42      5.36 o 
   0   1  10        0.06       -3.19      5.24 o 
   1   1  10        8.44       10.12      4.99 o 
   2   1  10       31.09       29.83      5.68 o 
   3   1  10       27.57       28.02      5.72 o 
   4   1  10       69.36       70.70      7.06 o 
 -12   2  10       34.25       50.03      6.88 o 
 -11   2  10        0.02       -2.54      5.84 o 
 -10   2  10        8.26       10.80      5.66 o 
  -9   2  10        7.59       14.71      5.15 o 
  -8   2  10      146.93      142.55      6.84 o 
  -7   2  10      168.25      157.35      6.88 o 
  -6   2  10        8.46        9.70      4.56 o 
  -5   2  10       11.51       20.90      4.57 o 
  -4   2  10      245.47      258.69      7.91 o 
  -3   2  10       19.43       22.25      5.01 o 
  -2   2  10      135.97      123.96      6.76 o 
  -1   2  10      181.92      179.80      7.27 o 
   0   2  10       28.10       23.44      5.38 o 
   1   2  10       49.31       52.66      6.13 o 
   2   2  10        1.90       -1.43      5.54 o 
   3   2  10        9.55        2.38      6.16 o 
   4   2  10       23.86       15.90      6.83 o 
 -11   3  10        7.18        4.03      5.98 o 
 -10   3  10       82.55       86.41      7.01 o 
  -9   3  10       37.17       30.40      6.14 o 
  -8   3  10       33.97       25.33      5.55 o 
  -7   3  10       31.71       35.62      5.06 o 
  -6   3  10      161.39      156.60      6.91 o 
  -5   3  10       33.12       29.33      5.28 o 
  -4   3  10      580.56      561.81     10.71 o 
  -3   3  10      409.80      420.55      9.77 o 
  -2   3  10       35.50       30.87      5.57 o 
  -1   3  10      129.14      121.24      6.64 o 
   0   3  10      152.09      147.47      7.44 o 
   1   3  10       47.42       35.43      6.12 o 
   2   3  10        4.64        5.14      5.61 o 
   3   3  10       19.04       25.21      5.83 o 
   4   3  10       28.39       31.34      6.95 o 
 -11   4  10        0.08       -4.00      5.72 o 
 -10   4  10        9.26       14.10      5.25 o 
  -9   4  10       21.69       12.07      5.70 o 
  -8   4  10       10.87        9.57      4.89 o 
  -7   4  10        0.49        3.60      4.41 o 
  -6   4  10       27.45       18.74      4.97 o 
  -5   4  10       92.19      109.11      5.81 o 
  -4   4  10       48.46       52.27      5.84 o 
  -3   4  10       15.87       14.37      5.06 o 
  -2   4  10      514.11      511.35     10.64 o 
  -1   4  10       65.39       74.85      6.16 o 
   0   4  10        0.01        0.57      5.17 o 
   1   4  10       89.90       93.10      6.96 o 
   2   4  10       44.65       42.23      6.37 o 
   3   4  10        2.44       -0.71      5.85 o 
   4   4  10        0.44       -1.15      6.57 o 
 -11   5  10        8.90       18.11      5.66 o 
 -10   5  10       45.81       52.49      6.22 o 
  -9   5  10        1.59       -5.28      5.28 o 
  -8   5  10        9.40       18.36      4.99 o 
  -7   5  10       15.84       12.90      4.77 o 
  -6   5  10        8.22        7.91      4.77 o 
  -5   5  10       85.98       71.44      6.23 o 
  -4   5  10      107.25       96.51      6.16 o 
  -3   5  10        4.44        2.64      4.76 o 
  -2   5  10       71.69       62.92      6.21 o 
  -1   5  10       59.87       69.60      6.25 o 
   0   5  10      213.21      179.75      7.69 o 
   1   5  10        3.92        3.73      5.57 o 
   2   5  10       95.26       82.69      7.56 o 
   3   5  10       39.02       23.75      6.74 o 
   4   5  10       52.12       54.24      7.48 o 
 -11   6  10        0.29        0.19      5.70 o 
 -10   6  10       15.50       16.71      5.57 o 
  -9   6  10        0.27        1.49      5.16 o 
  -8   6  10        2.43        9.63      4.77 o 
  -7   6  10        3.01       -2.04      4.67 o 
  -6   6  10       55.43       52.61      5.68 o 
  -5   6  10       25.30       19.70      5.22 o 
  -4   6  10        4.25        2.71      4.98 o 
  -3   6  10        7.26        6.88      5.01 o 
  -2   6  10       62.04       61.78      5.90 o 
  -1   6  10        2.25       -1.65      5.08 o 
   0   6  10        8.94       -2.99      5.48 o 
   1   6  10       15.58       24.42      5.63 o 
   2   6  10       23.54       20.70      6.29 o 
   3   6  10       28.17       22.91      6.65 o 
 -10   7  10       40.19       52.88      6.27 o 
  -9   7  10        0.06       12.27      5.01 o 
  -8   7  10        1.49        0.33      5.10 o 
  -7   7  10       24.82       26.45      5.17 o 
  -6   7  10       24.03       17.09      5.32 o 
  -5   7  10        6.64       12.45      4.86 o 
  -4   7  10      217.09      224.64      8.11 o 
  -3   7  10        0.47        6.97      5.07 o 
  -2   7  10       28.39       26.30      5.42 o 
  -1   7  10      111.15      123.31      7.03 o 
   0   7  10       68.48       57.39      6.22 o 
   1   7  10        5.37       10.60      5.70 o 
   2   7  10       14.73       18.52      6.15 o 
   3   7  10        0.09        3.22      6.20 o 
 -10   8  10        0.19        0.74      5.68 o 
  -9   8  10       41.84       45.52      6.50 o 
  -8   8  10        8.55        6.21      5.32 o 
  -7   8  10       10.97        8.70      5.12 o 
  -6   8  10       19.00       11.86      5.58 o 
  -5   8  10       45.59       49.12      5.76 o 
  -4   8  10       31.64       30.59      5.55 o 
  -3   8  10       47.67       44.18      6.12 o 
  -2   8  10      152.85      137.10      7.18 o 
  -1   8  10        0.69       -2.35      5.14 o 
   0   8  10       12.79        3.47      5.75 o 
   1   8  10       15.13       14.57      5.99 o 
   2   8  10       12.38        5.64      6.12 o 
 -10   9  10        0.85       12.66      5.30 o 
  -9   9  10        0.06        2.33      5.42 o 
  -8   9  10        0.91        5.04      5.34 o 
  -7   9  10       32.87       24.19      5.50 o 
  -6   9  10       28.50       32.07      5.79 o 
  -5   9  10        0.08        2.72      5.07 o 
  -4   9  10       77.64       84.86      6.28 o 
  -3   9  10        6.33       11.62      5.53 o 
  -2   9  10        0.53        5.48      5.13 o 
  -1   9  10       13.00        6.99      5.39 o 
   0   9  10        0.74        3.25      5.16 o 
   1   9  10        1.36       -5.89      5.89 o 
   2   9  10        7.85        6.01      6.68 o 
  -9  10  10        2.19       -5.57      5.79 o 
  -8  10  10        0.06        2.99      5.22 o 
  -7  10  10       18.24       14.26      5.58 o 
  -6  10  10       13.45        5.43      5.51 o 
  -5  10  10       24.85       17.89      5.71 o 
  -4  10  10        0.31        2.43      5.26 o 
  -3  10  10       28.32       25.93      6.24 o 
  -2  10  10       17.78        3.70      5.96 o 
  -1  10  10       47.13       49.98      6.10 o 
   0  10  10        0.27       -1.96      5.79 o 
   1  10  10       54.25       47.46      6.77 o 
  -8  11  10        0.01        7.47      5.67 o 
  -7  11  10        1.93       12.77      5.41 o 
  -6  11  10       11.25        3.37      5.89 o 
  -5  11  10       71.04       75.69      6.55 o 
  -4  11  10       12.86       19.32      5.99 o 
  -3  11  10       16.94       14.96      6.02 o 
  -2  11  10       37.59       48.66      6.28 o 
  -1  11  10        9.73       13.25      5.70 o 
   0  11  10       14.21       13.07      6.23 o 
   1  11  10       19.31       27.63      6.68 o 
  -7  12  10       21.32       30.83      6.47 o 
  -6  12  10       47.65       36.80      6.60 o 
  -5  12  10       25.67       36.40      6.18 o 
  -4  12  10        7.89       10.43      5.92 o 
  -3  12  10        4.36        7.02      5.77 o 
  -2  12  10        0.93       -2.71      5.78 o 
  -1  12  10       16.60       12.58      6.07 o 
   0  12  10        6.03       10.75      5.99 o 
  -6  13  10        0.26       -5.37      5.83 o 
  -5  13  10       31.56       24.64      6.39 o 
  -4  13  10        1.35       -2.28      5.95 o 
  -3  13  10        4.20       10.85      5.53 o 
  -2  13  10        7.34        9.09      6.15 o 
 -11   0  11       10.24        8.15      6.28 o 
  -9   0  11      111.20      108.17      7.58 o 
  -7   0  11        2.42        7.99      4.55 o 
  -5   0  11      104.73      127.94      6.68 o 
  -3   0  11       51.90       53.71      6.22 o 
  -1   0  11      231.84      256.35      9.27 o 
   1   0  11        1.01       -5.49      5.49 o 
   3   0  11       31.32       23.52      6.70 o 
 -11   1  11        1.73        2.97      5.76 o 
 -10   1  11       47.16       55.72      6.57 o 
  -9   1  11       33.23       23.55      6.25 o 
  -8   1  11        2.91        4.63      5.46 o 
  -7   1  11       88.84       97.94      6.23 o 
  -6   1  11        4.33        0.57      5.00 o 
  -5   1  11       82.74       85.45      6.33 o 
  -4   1  11        0.89        1.87      5.12 o 
  -3   1  11       96.54       92.49      6.62 o 
  -2   1  11        1.41        9.68      5.25 o 
  -1   1  11       35.27       32.19      6.23 o 
   0   1  11       11.94       -3.76      5.89 o 
   1   1  11        0.02       -0.34      5.61 o 
   2   1  11       51.94       47.25      6.47 o 
   3   1  11        0.75        0.77      6.16 o 
 -11   2  11       27.70       26.51      6.41 o 
 -10   2  11        3.61       -3.82      5.81 o 
  -9   2  11        3.15       -3.52      5.45 o 
  -8   2  11      107.03      109.86      6.89 o 
  -7   2  11       10.89       11.20      5.27 o 
  -6   2  11       20.43       31.82      5.11 o 
  -5   2  11      120.68      129.32      6.85 o 
  -4   2  11       64.78       71.86      6.28 o 
  -3   2  11      254.52      292.26      9.37 o 
  -2   2  11       81.28       78.18      6.94 o 
  -1   2  11        0.58       -5.36      5.36 o 
   0   2  11        0.00       -0.65      5.55 o 
   1   2  11       14.94        7.33      6.06 o 
   2   2  11       16.02       22.87      5.88 o 
   3   2  11        4.09       -4.24      6.42 o 
 -11   3  11       35.23       40.14      6.74 o 
 -10   3  11        7.42       11.58      5.76 o 
  -9   3  11        1.87        1.18      5.41 o 
  -8   3  11        1.14        1.25      4.95 o 
  -7   3  11       85.28       82.90      6.42 o 
  -6   3  11       30.04       23.37      5.53 o 
  -5   3  11        7.75        3.92      5.09 o 
  -4   3  11       13.54        8.47      5.21 o 
  -3   3  11       10.32       10.44      5.54 o 
  -2   3  11      122.90      121.51      7.23 o 
  -1   3  11      129.66      125.45      7.46 o 
   0   3  11       52.46       40.24      6.60 o 
   1   3  11        5.27        9.99      5.77 o 
   2   3  11        7.93       -1.07      6.08 o 
   3   3  11        1.90        4.08      6.25 o 
 -11   4  11        0.19        9.92      5.76 o 
 -10   4  11        0.05        3.73      5.31 o 
  -9   4  11       21.95       32.15      5.44 o 
  -8   4  11        1.34        2.07      5.19 o 
  -7   4  11       27.43       24.43      5.15 o 
  -6   4  11       69.96       66.95      6.17 o 
  -5   4  11        0.33       -5.10      5.10 o 
  -4   4  11        0.71        0.90      5.07 o 
  -3   4  11       61.42       57.09      6.33 o 
  -2   4  11        2.77        5.62      5.20 o 
  -1   4  11        0.74        1.85      5.00 o 
   0   4  11       24.80       28.25      5.71 o 
   1   4  11        0.93        9.57      5.68 o 
   2   4  11        0.39       -3.67      6.03 o 
 -10   5  11        0.46        8.02      5.37 o 
  -9   5  11        1.06        7.88      5.08 o 
  -8   5  11        0.45       14.09      4.74 o 
  -7   5  11        6.04        4.00      5.03 o 
  -6   5  11       20.65       19.64      5.58 o 
  -5   5  11       71.82       72.04      6.14 o 
  -4   5  11       13.17       11.85      5.26 o 
  -3   5  11        0.14        0.78      5.11 o 
  -2   5  11       39.26       50.45      5.49 o 
  -1   5  11        1.88        1.47      5.52 o 
   0   5  11       43.28       33.85      6.13 o 
   1   5  11        4.92       12.09      6.05 o 
   2   5  11        0.44       15.47      5.77 o 
 -10   6  11        7.60        1.12      6.15 o 
  -9   6  11       11.73       13.60      5.72 o 
  -8   6  11        8.70        8.64      5.53 o 
  -7   6  11       20.34       18.30      5.20 o 
  -6   6  11        0.52       -5.34      5.34 o 
  -5   6  11       47.60       63.29      6.14 o 
  -4   6  11        0.89        4.74      5.37 o 
  -3   6  11        4.08       -5.46      5.46 o 
  -2   6  11        3.79        7.00      5.21 o 
  -1   6  11       12.70        1.67      5.65 o 
   0   6  11       53.42       53.47      6.38 o 
   1   6  11       22.29       28.22      6.59 o 
   2   6  11       40.88       35.21      7.24 o 
 -10   7  11        0.28       -5.77      5.77 o 
  -9   7  11        1.23       -0.91      5.54 o 
  -8   7  11       23.44       20.55      5.91 o 
  -7   7  11        0.32        5.84      4.96 o 
  -6   7  11        0.61       12.62      5.09 o 
  -5   7  11       19.22       24.24      5.85 o 
  -4   7  11        0.87       -1.47      5.30 o 
  -3   7  11        6.36       -0.98      5.42 o 
  -2   7  11        4.28        8.03      5.23 o 
  -1   7  11       22.85       18.25      6.02 o 
   0   7  11        0.61        1.02      5.23 o 
   1   7  11        0.29       -0.37      5.80 o 
  -9   8  11       38.09       52.43      6.84 o 
  -8   8  11       15.17       15.25      6.19 o 
  -7   8  11        0.92       -1.67      5.30 o 
  -6   8  11        8.68        9.26      5.53 o 
  -5   8  11       79.09       71.72      6.80 o 
  -4   8  11       18.27       19.97      5.93 o 
  -3   8  11      121.20      131.24      7.71 o 
  -2   8  11       29.54       29.62      6.06 o 
  -1   8  11        2.81       -5.51      5.51 o 
   0   8  11        0.01       -5.47      5.91 o 
   1   8  11        3.94       -6.15      6.15 o 
  -9   9  11       15.70       19.16      6.30 o 
  -8   9  11       20.98       23.76      6.33 o 
  -7   9  11       44.35       59.55      6.21 o 
  -6   9  11       48.55       59.90      6.79 o 
  -5   9  11       19.77       18.46      5.97 o 
  -4   9  11        0.04        4.41      5.31 o 
  -3   9  11       34.17       36.09      6.31 o 
  -2   9  11       11.81        0.71      5.87 o 
  -1   9  11       28.61       28.45      6.31 o 
   0   9  11        0.01        4.30      5.90 o 
  -8  10  11       26.80       39.69      7.04 o 
  -7  10  11        6.07       10.71      5.93 o 
  -6  10  11        0.02       -5.81      5.81 o 
  -5  10  11       15.16       16.65      5.58 o 
  -4  10  11       30.87       39.68      6.13 o 
  -3  10  11       44.25       43.56      6.86 o 
  -2  10  11        9.46        8.87      5.78 o 
  -1  10  11        0.09       -3.34      5.90 o 
  -7  11  11        3.97        4.41      6.05 o 
  -6  11  11       24.86       25.72      6.52 o 
  -5  11  11        2.05       -2.44      6.11 o 
  -4  11  11       10.07       12.34      6.16 o 
  -3  11  11        1.63       -2.78      5.67 o 
  -2  11  11        3.33        5.83      5.63 o 
  -4  12  11       17.64       25.56      6.77 o 
 -10   0  12      267.90      282.34     10.64 o 
  -8   0  12        0.07        0.00      5.27 o 
  -6   0  12        3.03        3.90      5.16 o 
  -4   0  12       69.77       72.43      7.13 o 
  -2   0  12        9.41       17.78      5.92 o 
   0   0  12        0.04        2.92      5.77 o 
 -10   1  12        0.31       -4.27      6.36 o 
  -9   1  12       15.62       28.58      5.85 o 
  -8   1  12       18.07        8.32      5.95 o 
  -7   1  12        0.36        2.27      4.77 o 
  -6   1  12       24.68       23.43      5.42 o 
  -5   1  12        0.72       -5.47      5.47 o 
  -4   1  12        8.24       15.25      5.79 o 
  -3   1  12      265.45      295.51      9.69 o 
  -2   1  12        0.06       11.18      5.85 o 
  -1   1  12        6.85        8.58      5.93 o 
   0   1  12        1.54        6.95      5.96 o 
   1   1  12       15.69       20.55      6.51 o 
 -10   2  12        0.78       -4.48      5.74 o 
  -9   2  12        7.50       11.17      5.81 o 
  -8   2  12        8.39        5.87      5.37 o 
  -7   2  12        9.62       11.11      5.53 o 
  -6   2  12      107.19      101.51      7.04 o 
  -5   2  12        2.28       -3.82      5.46 o 
  -4   2  12       39.84       46.29      6.52 o 
  -3   2  12        7.24        1.65      6.21 o 
  -2   2  12      107.41      117.36      7.75 o 
  -1   2  12       12.35        7.38      5.81 o 
   0   2  12       65.16       64.55      7.02 o 
   1   2  12       22.48       27.25      6.45 o 
 -10   3  12        0.81       -4.90      5.68 o 
  -9   3  12        1.15        7.64      5.31 o 
  -8   3  12       17.08       10.33      5.68 o 
  -7   3  12       24.57       28.40      5.67 o 
  -6   3  12       20.05       19.24      5.37 o 
  -5   3  12        1.57       -3.54      5.44 o 
  -4   3  12       50.54       53.69      6.46 o 
  -3   3  12        1.08       -4.83      6.04 o 
  -2   3  12       41.97       38.50      6.76 o 
  -1   3  12       29.39       44.22      6.22 o 
   0   3  12       34.09       25.92      6.63 o 
   1   3  12        3.91       10.81      6.06 o 
 -10   4  12        0.14       -5.61      5.61 o 
  -9   4  12        0.03        4.85      5.23 o 
  -8   4  12        0.64       -4.64      5.16 o 
  -7   4  12        6.74       12.16      4.95 o 
  -6   4  12        7.66        8.81      5.52 o 
  -5   4  12        9.31       15.37      5.62 o 
  -4   4  12       31.35       42.29      6.12 o 
  -3   4  12       47.91       49.92      6.64 o 
  -2   4  12        0.02       -0.51      5.65 o 
  -1   4  12        0.10       -5.75      5.75 o 
   0   4  12        0.45        2.38      5.87 o 
   1   4  12       13.42       23.43      6.46 o 
  -9   5  12       12.73       13.15      5.93 o 
  -8   5  12        0.39        3.32      5.20 o 
  -7   5  12       13.94       12.23      5.49 o 
  -6   5  12      133.13      125.22      7.93 o 
  -5   5  12       15.72       14.67      5.83 o 
  -4   5  12       72.23       79.45      7.05 o 
  -3   5  12        0.16        2.41      5.61 o 
  -2   5  12        0.21        1.55      5.46 o 
  -1   5  12        3.01       -4.72      5.53 o 
   0   5  12        0.51        0.00      5.96 o 
  -9   6  12       16.37       21.62      6.30 o 
  -8   6  12       30.50       33.88      6.22 o 
  -7   6  12       16.88       14.21      5.87 o 
  -6   6  12        0.05        5.11      5.56 o 
  -5   6  12       14.42        8.39      5.95 o 
  -4   6  12        0.05       -1.57      5.59 o 
  -3   6  12       34.23       32.64      6.23 o 
  -2   6  12       12.93       11.12      5.83 o 
  -1   6  12       16.86       27.75      6.23 o 
   0   6  12        4.64       -0.95      6.22 o 
  -8   7  12        5.69        8.26      6.01 o 
  -7   7  12        0.16        6.85      5.57 o 
  -6   7  12       52.90       52.13      7.41 o 
  -5   7  12       24.19       18.47      6.43 o 
  -4   7  12       23.65       34.20      6.22 o 
  -3   7  12        9.77       -0.18      6.01 o 
  -2   7  12        5.02        1.27      5.74 o 
  -1   7  12       14.62       12.08      6.21 o 
  -8   8  12       23.30       33.61      6.52 o 
  -7   8  12        0.00       -4.83      6.03 o 
  -6   8  12       10.31       17.13      6.01 o 
  -5   8  12        2.57       -0.54      5.72 o 
  -4   8  12       17.09       13.46      6.08 o 
  -3   8  12        3.04        9.63      5.75 o 
  -2   8  12        1.02        0.00      5.73 o 
  -1   8  12        9.27        9.17      6.50 o 
  -7   9  12       80.09       80.74      8.25 o 
  -6   9  12       19.11       20.50      6.35 o 
  -5   9  12        1.01       -5.10      6.05 o 
  -4   9  12        3.68        0.38      5.67 o 
  -3   9  12        4.31       -1.69      5.88 o 
  -2   9  12       13.13       11.10      6.10 o 
  -9   0  13       11.07        8.07      6.20 o 
  -7   0  13        7.95        7.80      5.68 o 
  -5   0  13      116.46      132.01      8.61 o 
  -3   0  13        4.36       -0.88      6.41 o 
  -1   0  13       41.66       57.53      7.35 o 
  -9   1  13       60.94       56.23      7.16 o 
  -8   1  13       14.61       23.42      5.79 o 
  -7   1  13        3.86       -1.42      5.56 o 
  -6   1  13        0.10        6.02      5.52 o 
  -5   1  13       43.67       35.18      7.07 o 
  -4   1  13       45.47       49.97      7.27 o 
  -3   1  13       52.80       61.90      7.39 o 
  -2   1  13       73.06       78.96      7.69 o 
  -1   1  13        1.14       -0.95      6.49 o 
  -9   2  13       16.85       13.80      6.16 o 
  -8   2  13       10.65       21.36      5.91 o 
  -7   2  13       48.42       58.60      6.72 o 
  -6   2  13       24.80       40.32      5.98 o 
  -5   2  13       33.82       39.64      6.55 o 
  -4   2  13        0.57       10.88      5.67 o 
  -3   2  13      110.78      101.67      8.59 o 
  -2   2  13        3.92       14.11      6.36 o 
  -1   2  13        0.67        4.19      6.21 o 
  -8   3  13        0.11       -3.69      5.58 o 
  -7   3  13        5.00        3.27      5.96 o 
  -6   3  13        9.94       -1.75      6.12 o 
  -5   3  13        2.72       -6.24      6.24 o 
  -4   3  13        0.08        1.95      6.06 o 
  -3   3  13        7.48       -1.99      6.70 o 
  -2   3  13        3.69       -6.18      6.18 o 
  -1   3  13       11.95        6.50      6.65 o 
  -8   4  13       39.14       44.06      6.85 o 
  -7   4  13        2.12        9.40      5.63 o 
  -6   4  13        7.68        5.26      6.27 o 
  -5   4  13      120.08      132.86      8.49 o 
  -4   4  13       36.84       34.13      7.02 o 
  -3   4  13        0.05       -6.04      6.09 o 
  -2   4  13       13.20       13.68      6.11 o 
  -8   5  13        9.43       19.73      6.33 o 
  -7   5  13       10.37        3.18      6.09 o 
  -6   5  13       45.93       39.50      6.82 o 
  -5   5  13       25.26       29.74      6.51 o 
  -4   5  13        4.50       -1.49      6.04 o 
  -3   5  13        1.40        0.00      6.01 o 
  -2   5  13        1.93        3.43      6.03 o 
  -7   6  13       21.47       17.59      6.41 o 
  -6   6  13        7.40        7.53      6.15 o 
  -5   6  13       43.01       45.54      7.08 o 
  -4   6  13        0.32        4.95      5.98 o 
  -3   6  13        1.43       -6.42      6.42 o 
  -5   7  13       19.68       15.93      6.66 o 
  -4   7  13        3.60       -3.51      6.43 o 
                                                 
